# Supplementary material for: Syntaxin-7 promotes EMT and tumor progression via NF-κB signaling and is associated with macrophage infiltration: pan-cancer analysis and experimental validation in hepatocellular carcinoma
Source: BMC Cancer. 2025 Sep 25;25:1430. doi: 10.1186/s12885-025-14819-0 (PMC12465986; doi:10.1186/s12885-025-14819-0)
Supplement: Supplementary file 5 — Supplementary Material 5. [file 12885_2025_14819_MOESM5_ESM.xlsx]

## Sheet: TableS1
Table S1 List of abbreviations for 33 pancancer types
Abbreviations	Full name
ACC	adenocarcinoma
BLCA	bladder urothelial carcinoma
BRCA	breast invasive carcinoma
CESC	cervical squamous cell carcinoma and endocervical adenocarcinoma adenocarcinoma
CHOL	cholangiocarcinoma
COAD	colon adenocarcinoma
DLBC	lymphoid neoplasm diffuse large B-cell lymphoma
ESCA	esophageal carcinoma
GBM	glioblastoma multiforme
HNSC	head and neck squamous cell carcinoma
KICH	kidney chromophobe
KIRC	kidney renal clear cell carcinoma
KIRP	kidney renal papillary cell carcinoma
LAML	acute myeloid leukemia
LGG	brain lower-grade glioma
LIHC	liver hepatocellular carcinoma
LUAD	lung adenocarcinoma
LUSC	lung squamous cell carcinoma
MESO	mesothelioma
OV	ovarian serous cystadenocarcinoma
PAAD	pancreatic adenocarcinoma
PCPG	pheochromocytoma and paraganglioma
PRAD	prostate adenocarcinoma
READ	rectum adenocarcinoma
SARC	sarcoma
SKCM	skin cutaneous melanoma
STAD	stomach adenocarcinoma
TGCT	testicular germ cell tumors
THCA	thyroid carcinoma
UCEC	uterine corpus endometrial carcinoma
UCS	uterine carcinosarcoma
THYM	thymoma
UVM	uveal Melanoma
TCGA	The Cancer Genome Atlas
