# Supplementary material for: Syntaxin-7 promotes EMT and tumor progression via NF-κB signaling and is associated with macrophage infiltration: pan-cancer analysis and experimental validation in hepatocellular carcinoma
Source: BMC Cancer. 2025 Sep 25;25:1430. doi: 10.1186/s12885-025-14819-0 (PMC12465986; doi:10.1186/s12885-025-14819-0)
Supplement: Supplementary file 6 — Supplementary Material 6. [file 12885_2025_14819_MOESM6_ESM.xlsx]

## Sheet: Table S2
Table S2 Results of DEG between high and low STX7 subgroups of pancancer
Gene	log2FC	pvalue	cancer_type
STX7	1.32617	8.86747e-18	ACC
POLR3H	-0.81242	8.4268e-08	ACC
GPR150	2.13601	2.45831e-07	ACC
TRMT2A	-0.787824	6.20218e-07	ACC
BTBD9	0.86371	7.5547e-07	ACC
CSTF3	-0.604329	1.57753e-06	ACC
ZSCAN12P1	1.9909	2.66377e-06	ACC
TM6SF2	-1.99162	4.11632e-06	ACC
CYP3A7	3.23308	4.4902e-06	ACC
FMO4	1.19627	6.68548e-06	ACC
TRMT11	0.732438	6.81015e-06	ACC
LIMA1	1.25852	8.22106e-06	ACC
CA8	3.62275	9.30443e-06	ACC
OSTM1	0.930498	1.01326e-05	ACC
GCAT	-1.16218	1.02851e-05	ACC
MGAT4A	1.38673	1.08659e-05	ACC
CYSLTR2	3.5379	1.16959e-05	ACC
TMEM121	-2.44871	1.26347e-05	ACC
ILDR1	2.43295	1.50785e-05	ACC
PPAPDC2	0.861485	1.65684e-05	ACC
C6orf120	0.78008	1.74394e-05	ACC
DFNA5	2.75665	1.77076e-05	ACC
MTA2	-0.507319	1.85587e-05	ACC
SFRS7	-0.469364	2.11562e-05	ACC
SCO2	-0.960038	2.12436e-05	ACC
F12	-2.38407	2.29557e-05	ACC
NR3C1	1.03932	2.38908e-05	ACC
NETO2	-1.82456	2.77468e-05	ACC
C1GALT1	1.1049	3.13789e-05	ACC
RRP1	-0.609081	3.22431e-05	ACC
TAB1	-0.569392	3.26015e-05	ACC
SASH1	1.25704	3.44783e-05	ACC
TMEM140	1.19097	4.15091e-05	ACC
SGPP2	3.09559	4.28542e-05	ACC
SAMM50	-0.88839	4.30201e-05	ACC
NT5C2	0.431794	4.69722e-05	ACC
PUF60	-0.533685	4.74762e-05	ACC
RNF39	2.942	4.84766e-05	ACC
CHST13	2.21578	4.91305e-05	ACC
LASS1	-2.95093	5.02267e-05	ACC
C6orf64	0.597372	5.05142e-05	ACC
MANEA	0.964674	5.40531e-05	ACC
XRCC6	-0.690844	5.5407e-05	ACC
HFE	1.50409	6.07021e-05	ACC
SLC40A1	2.1056	6.10042e-05	ACC
HPGDS	2.35934	6.52e-05	ACC
KIAA1033	0.645562	6.54104e-05	ACC
NPM3	-0.974811	6.5474e-05	ACC
L3MBTL2	-0.574825	6.73743e-05	ACC
PLCL1	2.39834	6.80245e-05	ACC
P2RY12	2.09209	7.0763e-05	ACC
ENPP4	2.25106	7.09229e-05	ACC
PRRX2	-3.17579	7.32936e-05	ACC
GK5	0.977512	7.35963e-05	ACC
CBY1	-0.660545	7.42996e-05	ACC
MAP3K4	0.723384	7.49157e-05	ACC
GPRC5A	2.74357	7.58078e-05	ACC
SNRPD3	-0.557246	7.60048e-05	ACC
FMO5	1.59424	7.89828e-05	ACC
SMAP1	0.605563	8.2388e-05	ACC
C6orf106	0.755433	8.69265e-05	ACC
SLC11A2	0.872007	8.90531e-05	ACC
MITF	1.49734	9.29346e-05	ACC
UGT1A6	3.63727	9.3829e-05	ACC
SLC17A5	1.38911	9.97562e-05	ACC
DUSP22	0.732114	0.000101431	ACC
MLLT4	1.13128	0.000103034	ACC
PITX1	-3.11322	0.000105816	ACC
STMN3	-1.76064	0.000107865	ACC
KCNJ16	2.91396	0.000111722	ACC
ZBTB22	0.488416	0.000112496	ACC
EFNA5	-2.81118	0.000113667	ACC
SLC24A4	1.96548	0.000115905	ACC
TP53TG1	0.851487	0.000115972	ACC
CKS2	-1.31871	0.000118874	ACC
C6orf176	-3.28026	0.000122075	ACC
MOCS1	1.07095	0.000123627	ACC
HLA-E	1.18879	0.000128615	ACC
ARSG	1.48049	0.000128918	ACC
FOXO4	1.36294	0.000131966	ACC
SLC12A6	0.863672	0.000133186	ACC
LMF2	-0.724552	0.000134079	ACC
SYNGR2	0.831664	0.000135622	ACC
EXOSC4	-0.715768	0.000145351	ACC
KL	1.22406	0.000146982	ACC
C6orf136	0.75193	0.000150685	ACC
MCM9	0.934461	0.000152286	ACC
HAUS8	-1.106	0.000153517	ACC
FAM108C1	-1.15338	0.000154338	ACC
PES1	-0.78921	0.000157257	ACC
SNAPC2	-0.92599	0.000160411	ACC
FOXO3	0.943236	0.000163817	ACC
FIG4	0.624064	0.000167567	ACC
FYCO1	0.911877	0.000170149	ACC
TAT	1.02979	0.000170425	ACC
MAZ	-0.717643	0.000171583	ACC
STAP2	1.84541	0.000181941	ACC
TMEM170B	1.24385	0.000182436	ACC
SEPT5	-1.46058	0.000185219	ACC
CD2AP	0.829242	0.000190893	ACC
KIDINS220	0.482005	0.000193102	ACC
RBX1	-0.642959	0.000196559	ACC
CD164	0.625825	0.000198176	ACC
LAMP2	0.790318	0.000198183	ACC
TMEM184A	3.10183	0.00020008	ACC
B4GALNT4	-3.04537	0.00020139	ACC
ITSN2	0.631139	0.000206556	ACC
DIAPH2	0.940873	0.00020777	ACC
FCGBP	2.41441	0.000216507	ACC
SORT1	1.17499	0.000231173	ACC
C17orf75	0.519279	0.000239093	ACC
C10orf2	-0.582822	0.000239444	ACC
MMRN2	1.23996	0.000244037	ACC
MRTO4	-0.571848	0.000244956	ACC
UBE2D4	0.861291	0.000254897	ACC
FAM83H	-1.21486	0.00025756	ACC
C2orf65	1.80402	0.0002587	ACC
TMEM201	-0.716285	0.00025948	ACC
HINT3	0.791428	0.000262544	ACC
PLAGL1	2.70452	0.000265316	ACC
UBE2J1	0.39888	0.000267743	ACC
NF2	-0.687799	0.000269274	ACC
KIAA1432	0.58591	0.000269631	ACC
ZDHHC17	0.690132	0.000271909	ACC
LOC645323	-2.75315	0.000274483	ACC
NCOA7	0.847862	0.000277993	ACC
RHBDL3	-2.57372	0.000279411	ACC
NAT10	-0.420549	0.00028572	ACC
RAB9B	2.05283	0.000287586	ACC
ACVR1B	0.924588	0.000287732	ACC
ARMC2	1.08015	0.000291747	ACC
ZNF382	1.16711	0.000293778	ACC
GSTA2	4.5355	0.000294793	ACC
EZH1	0.657267	0.000302072	ACC
CISH	2.17553	0.000303369	ACC
C17orf96	-1.76432	0.000305682	ACC
GSN	0.910752	0.000318116	ACC
PRR7	-2.18469	0.000319154	ACC
MYLK3	2.30976	0.000322851	ACC
RAVER1	-0.515207	0.000323201	ACC
KIAA0040	1.32811	0.000323561	ACC
CALCOCO1	0.614681	0.000326029	ACC
KIAA1644	-2.96873	0.000326052	ACC
FOXO3B	0.794477	0.000326389	ACC
HLA-DMB	1.52881	0.000331056	ACC
UGT1A9	2.22281	0.000354769	ACC
CDK19	0.678519	0.000356738	ACC
AGPAT9	2.1967	0.00035725	ACC
PPP1R11	0.559622	0.000361016	ACC
NCRNA00152	-1.16347	0.00036257	ACC
LOC645676	-0.872945	0.00037341	ACC
SNX15	0.525965	0.000373869	ACC
ATF4	-0.580424	0.000379534	ACC
RNF125	1.08139	0.000379647	ACC
NOP56	-0.569486	0.000379863	ACC
ANXA9	1.23224	0.000384329	ACC
ATAD3A	-0.764959	0.000384793	ACC
LDB1	0.812635	0.000385165	ACC
APOBEC3B	-1.91816	0.000386729	ACC
RXRB	0.439743	0.000397867	ACC
TP73	-2.02532	0.000398548	ACC
SSR2	-0.647634	0.000400959	ACC
PPARD	0.878326	0.000401121	ACC
UGT1A7	3.32269	0.000401194	ACC
CASP9	-0.59395	0.0004089	ACC
RHBDD3	-0.832153	0.000411291	ACC
CCDC147	1.24668	0.000418291	ACC
AKD1	0.852029	0.000418573	ACC
GTPBP4	-0.674842	0.000429623	ACC
LRP4	1.0682	0.000429884	ACC
HOOK1	2.47513	0.000432682	ACC
DENND4C	0.647231	0.00044452	ACC
UBE3B	0.491199	0.00044535	ACC
TRABD	-0.814565	0.000445514	ACC
GALNT7	1.39946	0.000451036	ACC
VGF	-3.38543	0.000453899	ACC
JPH2	-2.20725	0.000457449	ACC
PLEKHO2	0.616471	0.000462334	ACC
ZNRF2	0.899962	0.000472641	ACC
S1PR3	-1.66437	0.000472644	ACC
PARK2	1.33673	0.000475396	ACC
GGA1	-0.528565	0.000476487	ACC
NCRNA00087	2.44853	0.000477614	ACC
TRAF3IP2	0.813897	0.000480978	ACC
THPO	-1.66967	0.000485195	ACC
SCPEP1	0.828339	0.000492178	ACC
RNF103	0.602901	0.000493528	ACC
NOP16	-0.676764	0.00050163	ACC
HIST2H2AA3	-1.35903	0.000503671	ACC
TOMM40	-0.610226	0.000505356	ACC
PDCD6IP	0.406418	0.000509754	ACC
SRGAP1	0.962183	0.000510672	ACC
CTXN1	-1.92414	0.000514944	ACC
MAPKAPK3	0.879076	0.000515862	ACC
CCDC85A	1.20683	0.000516452	ACC
TRMU	-0.689157	0.00051821	ACC
JMJD8	-0.687612	0.000518587	ACC
NAT14	-1.18339	0.000518846	ACC
ANKS1A	0.657781	0.000523065	ACC
AFF1	0.58926	0.000526448	ACC
WDR5	-0.578699	0.000529816	ACC
SFPQ	-0.364046	0.00053028	ACC
IDI2	-0.881099	0.000535758	ACC
TOB2	-0.724714	0.000536301	ACC
VNN1	2.32845	0.000537007	ACC
PHKG2	-0.564766	0.000537561	ACC
TLR7	1.86019	0.000549133	ACC
RAPGEF2	0.656643	0.000550642	ACC
RNF13	0.569065	0.000553163	ACC
C22orf46	-0.59591	0.000554287	ACC
DDN	-1.74909	0.000554367	ACC
EEF1D	-0.688622	0.000557087	ACC
HIPK2	0.812542	0.000569715	ACC
C21orf70	-0.89684	0.000595268	ACC
MOSPD1	0.887951	0.000600542	ACC
MED27	-0.603144	0.000603477	ACC
SH3D19	1.31834	0.000609247	ACC
FEN1	-0.92368	0.000619808	ACC
CD9	1.61541	0.000625648	ACC
CROT	0.803486	0.000629794	ACC
B4GALT2	-0.832357	0.000631028	ACC
CTNNA1	0.55681	0.000634192	ACC
TAGAP	1.6789	0.000648503	ACC
C6orf72	0.625295	0.000649673	ACC
ZNF438	0.724825	0.000652677	ACC
MUC1	-2.18551	0.000654485	ACC
PARP2	-0.684233	0.000655222	ACC
SHF	-1.77507	0.00065596	ACC
RIN3	1.34066	0.000658986	ACC
ANP32E	-0.506738	0.000664503	ACC
NVL	-0.484294	0.000667807	ACC
FAM116B	-0.916269	0.000672179	ACC
SLC19A1	-0.891425	0.000680061	ACC
SLC25A1	-0.710482	0.000682213	ACC
RANBP1	-0.767648	0.000686154	ACC
RUNDC1	0.63949	0.000688589	ACC
FBXO30	0.573746	0.00069554	ACC
TLR4	1.34865	0.000696461	ACC
FRMD3	1.44688	0.000709506	ACC
WDR18	-0.827618	0.000716401	ACC
TMBIM4	0.617861	0.000725865	ACC
FAM109A	0.924755	0.000728097	ACC
TRAF4	-1.05592	0.000730814	ACC
DZIP1	-1.54945	0.000736373	ACC
RPS15AP10	0.701594	0.000737281	ACC
BTD	0.697489	0.000744867	ACC
LOC647121	2.14363	0.000747885	ACC
SEPP1	1.35432	0.000750757	ACC
IKZF4	1.12926	0.000750872	ACC
CPSF3L	-0.477045	0.00075766	ACC
MKI67IP	-0.558136	0.000764873	ACC
NHP2L1	-0.538914	0.000767045	ACC
CENPM	-1.59611	0.00077218	ACC
FMNL3	1.04291	0.000776411	ACC
IFFO2	-1.07747	0.00077673	ACC
ZFAND3	0.421792	0.000779786	ACC
SEL1L	0.638106	0.000781727	ACC
C22orf40	-0.62193	0.000785516	ACC
P2RX7	1.69571	0.000787772	ACC
PEA15	-0.62569	0.000788121	ACC
HECA	0.55161	0.000794937	ACC
ELTD1	0.877653	0.000800897	ACC
EIF4A1	-0.46899	0.000801818	ACC
TGFBR2	1.35064	0.000801928	ACC
TFEB	1.46374	0.000803196	ACC
FCHO2	0.624416	0.00080398	ACC
SPATA13	1.45613	0.000818419	ACC
CD81	-0.819578	0.000828376	ACC
GSTA5	0.882846	0.000849665	ACC
EXOSC2	-0.532226	0.00085202	ACC
PYCR1	-1.73946	0.000852913	ACC
SNHG10	-0.759061	0.000873785	ACC
PRPF4	-0.545375	0.000875031	ACC
LOC349114	0.85856	0.000875652	ACC
AKR1D1	1.82453	0.000882602	ACC
MPST	-0.645271	0.000887286	ACC
FNIP1	0.692009	0.00089028	ACC
GBP2	1.88588	0.000891988	ACC
TIGD1	-0.854617	0.000894069	ACC
VPS52	0.443772	0.000899949	ACC
DRG1	-0.481887	0.00091898	ACC
NFE2L1	0.614885	0.000920627	ACC
NPW	-1.67688	0.000923709	ACC
NOLC1	-0.573339	0.000934573	ACC
PPFIBP2	1.47121	0.000944252	ACC
TXNDC16	0.775146	0.000947933	ACC
XK	2.15171	0.000951397	ACC
SLC2A12	1.26105	0.000953083	ACC
ZNF7	-0.458458	0.000954325	ACC
SS18	-0.69887	0.000964725	ACC
DBNL	0.48302	0.000969835	ACC
BCO2	2.16601	0.000970203	ACC
NCAPH2	-0.595129	0.000972421	ACC
NOB1	-0.62394	0.000976633	ACC
GPR34	1.41923	0.000988004	ACC
NT5DC3	0.942242	0.000995227	ACC
UBE2CBP	0.610803	0.00100012	ACC
STX3	1.17938	0.00100039	ACC
NDUFA6	-0.570232	0.00100089	ACC
TBC1D8	1.33608	0.00100205	ACC
RFFL	0.610156	0.00100415	ACC
KLHL24	0.591409	0.00100677	ACC
ODF2	-0.597974	0.00100757	ACC
ELOVL7	1.89657	0.00100966	ACC
SERINC1	0.795406	0.00101105	ACC
CYB5A	1.63338	0.0010231	ACC
SERHL2	-1.68721	0.00102848	ACC
RECQL4	-1.45535	0.00103579	ACC
BCL9	0.605624	0.00104401	ACC
DUSP27	1.44282	0.00105431	ACC
GNPTAB	0.908425	0.0010724	ACC
GATSL2	1.82622	0.00107416	ACC
RTN4	0.511264	0.00107823	ACC
ARAP3	1.332	0.0010787	ACC
CNIH2	-1.59611	0.00108216	ACC
ABHD5	0.721111	0.00109074	ACC
ZNF385B	2.83025	0.00109883	ACC
PRKCA	1.76209	0.00109973	ACC
TPD52	1.38134	0.00110185	ACC
C6orf142	3.05839	0.00110717	ACC
PIK3C2B	0.911141	0.00111634	ACC
CDSN	3.13612	0.00111849	ACC
KLF12	1.4081	0.00112335	ACC
C20orf29	0.631557	0.00112977	ACC
HLA-H	1.17205	0.00113078	ACC
GPR115	3.00768	0.00113792	ACC
CMAH	1.26279	0.00114058	ACC
ATP8A1	1.34124	0.00115259	ACC
GLTP	0.552345	0.00115355	ACC
SNRK	0.594219	0.00116361	ACC
RGS5	0.960349	0.00117327	ACC
C10orf93	-1.65238	0.00117949	ACC
NNT	0.871041	0.00118948	ACC
BRE	0.788975	0.00119663	ACC
KLK1	3.8673	0.00119743	ACC
KLF8	1.16941	0.00119821	ACC
BEST1	1.50357	0.00119836	ACC
EXOC2	0.547851	0.00120067	ACC
RANGAP1	-0.690583	0.00120674	ACC
LMBRD1	0.851686	0.00120834	ACC
TRIM38	1.089	0.00121041	ACC
ASAH1	0.835528	0.00121423	ACC
BSPRY	1.79617	0.0012171	ACC
CDCA3	-1.52024	0.00122056	ACC
C20orf197	1.10515	0.00122242	ACC
HOXC10	-2.46141	0.00122813	ACC
HLA-DRB1	1.92	0.00122879	ACC
SSBP4	-0.795702	0.00122924	ACC
PIK3IP1	1.23904	0.00123065	ACC
EDA	1.39688	0.00124425	ACC
PPP2R3A	0.81914	0.00124498	ACC
PDE8A	-0.705804	0.00124501	ACC
NAP1L4	-0.449897	0.00124607	ACC
MAGED2	1.26601	0.0012469	ACC
FNIP2	1.01698	0.00126507	ACC
RASL10B	-1.9927	0.00127975	ACC
SPC25	-1.88592	0.00128086	ACC
KIAA1161	1.3395	0.00128182	ACC
GDF1	-2.17859	0.0012837	ACC
NOP58	-0.491271	0.00128645	ACC
GTSE1	-1.65748	0.0012877	ACC
KIAA1107	0.706764	0.00128834	ACC
PMM1	-0.723614	0.00129504	ACC
MYBPHL	2.51069	0.00129701	ACC
FAM158A	-0.645228	0.00130878	ACC
SPARCL1	1.03548	0.00131005	ACC
TMEM144	0.942998	0.00131948	ACC
ZNF711	-2.6209	0.00132642	ACC
RTN3	0.683155	0.00132775	ACC
CDT1	-1.69101	0.00132782	ACC
KCTD7	0.595883	0.00132884	ACC
UHRF1BP1	0.647702	0.00133184	ACC
SNX18	0.800157	0.00133685	ACC
CHMP4C	2.08644	0.00133724	ACC
ANKRD40	0.361746	0.00134423	ACC
KIF18A	-1.34242	0.00134451	ACC
CNOT3	-0.363319	0.00134849	ACC
KLHL22	-0.610114	0.00136051	ACC
VEPH1	2.40382	0.00137761	ACC
FLI1	1.06769	0.0013824	ACC
HIP1	0.798606	0.00138485	ACC
TMX4	0.767178	0.00138736	ACC
LEPREL2	-2.30108	0.00139753	ACC
NF1	0.565119	0.00140592	ACC
MAT1A	2.98296	0.00140995	ACC
CCDC152	1.26789	0.00141155	ACC
SLC22A15	1.48052	0.00141178	ACC
IGF2R	0.923297	0.00142038	ACC
PLA2G6	-0.699684	0.00142476	ACC
UBE2S	-0.904207	0.00142739	ACC
C6orf89	0.542206	0.00142828	ACC
EFNA3	-1.79637	0.0014365	ACC
RRP9	-0.533715	0.00145149	ACC
NFKBIL2	-1.21211	0.00145545	ACC
ABCC2	1.74094	0.00145841	ACC
USP53	1.44582	0.00146413	ACC
THRSP	1.42313	0.00146415	ACC
MMP17	-2.3501	0.00147952	ACC
LRRK2	1.77781	0.00148665	ACC
SYNGR1	-1.08112	0.00148864	ACC
RER1	-0.402516	0.00150085	ACC
DIO2	-2.0064	0.00150315	ACC
PKMYT1	-1.82464	0.00153113	ACC
MPP7	2.33692	0.00154643	ACC
ABT1	0.444137	0.00155574	ACC
NLRP1	1.12487	0.00156639	ACC
MAPRE3	0.931479	0.00156803	ACC
CYSLTR1	1.28201	0.00156828	ACC
C9orf7	0.675221	0.00157416	ACC
PAFAH2	0.602694	0.00159233	ACC
NIPSNAP1	-0.658694	0.00159357	ACC
ZNF702P	1.52697	0.001595	ACC
DKFZP586I1420	0.798941	0.0015962	ACC
UBE2L3	-0.465222	0.00159731	ACC
BET1L	-0.404408	0.00159988	ACC
PUS1	-0.50023	0.00160082	ACC
MPG	-0.626423	0.00160159	ACC
GLB1L3	-2.16555	0.00161114	ACC
C8orf73	-1.44908	0.00161177	ACC
FAM135A	0.736501	0.0016123	ACC
RGNEF	1.3284	0.00161795	ACC
BUB3	-0.674324	0.00161845	ACC
WDR7	0.475653	0.00161849	ACC
AP1S1	-0.925588	0.00161859	ACC
SLCO2B1	1.63265	0.0016189	ACC
KIAA1919	0.581476	0.00162954	ACC
LAMC2	2.48613	0.00162997	ACC
C12orf24	-0.854195	0.00163003	ACC
MCAT	-0.529966	0.00163209	ACC
SYS1	0.592148	0.00163263	ACC
KBTBD2	0.386819	0.00163762	ACC
LMTK2	1.37499	0.00163851	ACC
FRMD4B	1.0262	0.00164265	ACC
TRIM50	2.85153	0.00164503	ACC
PWP2	-0.526945	0.00165976	ACC
TRIM31	1.43886	0.0016717	ACC
DMGDH	1.64218	0.00167243	ACC
HIST2H2BE	-1.42326	0.00168245	ACC
POLDIP3	-0.616469	0.00168516	ACC
DERA	0.608638	0.00168898	ACC
KIAA1217	1.20041	0.00169488	ACC
SIDT1	1.71807	0.00169535	ACC
MANSC1	0.830702	0.00170074	ACC
MID1IP1	1.39261	0.00171879	ACC
PPAN	-0.436796	0.0017272	ACC
ZSCAN16	1.16511	0.00174103	ACC
RSPH3	0.59875	0.00174246	ACC
C16orf59	-1.15897	0.00174403	ACC
LOC90784	-0.659041	0.00175284	ACC
ACPP	1.67486	0.00176176	ACC
TAOK2	-0.50715	0.00176338	ACC
WASL	0.538825	0.00176608	ACC
ZMYND19	-0.63963	0.00176869	ACC
HAGHL	-1.72494	0.00177186	ACC
ASB6	-0.623589	0.00177481	ACC
IGF2	2.99381	0.00177635	ACC
ADCK5	-0.842485	0.00177736	ACC
FGL2	1.46629	0.00179466	ACC
USP45	0.46315	0.0017963	ACC
PLK1	-1.63454	0.0017974	ACC
ZDHHC21	0.875528	0.00179745	ACC
KLF16	-0.63489	0.00179748	ACC
CBS	-2.36414	0.0017977	ACC
PION	1.04858	0.00179951	ACC
PLEKHM1	0.506354	0.00180215	ACC
CHRNA3	-2.03227	0.00180411	ACC
SUPT16H	-0.516374	0.00180572	ACC
OGDH	0.675877	0.0018065	ACC
SELO	-0.56163	0.00182545	ACC
GATM	1.54071	0.00182877	ACC
C1orf9	0.590717	0.00183345	ACC
CACNA2D4	1.24115	0.00184112	ACC
C10orf128	1.49018	0.00184361	ACC
PRNP	1.0037	0.00185995	ACC
TNFSF8	1.39471	0.00186431	ACC
MR1	0.91025	0.00187425	ACC
LSM11	0.751138	0.00187431	ACC
HLA-DMA	1.28269	0.00187788	ACC
CDC37L1	0.537412	0.00189139	ACC
C21orf121	-1.20266	0.00190099	ACC
SPAG17	2.00188	0.00190205	ACC
SYTL3	1.16002	0.00191709	ACC
TP53	-0.606521	0.00191799	ACC
FAM65C	1.86196	0.00192736	ACC
ANO10	0.599561	0.00194004	ACC
SEC61B	-0.5063	0.00195162	ACC
TACR1	1.53659	0.00195292	ACC
PARD6B	1.17695	0.00197496	ACC
MFSD6	1.18256	0.0019798	ACC
VPS41	0.582879	0.00198462	ACC
SURF6	-0.576737	0.00198537	ACC
CDKAL1	0.471523	0.00199607	ACC
SERINC2	1.8301	0.00200368	ACC
MTMR14	0.425924	0.00200687	ACC
CALD1	0.848012	0.00201001	ACC
C12orf51	0.56947	0.00201923	ACC
FAM38B	2.30714	0.00202421	ACC
TMED4	0.673458	0.00203298	ACC
FOXP1	0.892459	0.00203347	ACC
RPL3	-0.55735	0.00203831	ACC
PRC1	-1.24729	0.00204119	ACC
ZNF491	1.37195	0.00205057	ACC
SERPINE2	-2.09978	0.00205608	ACC
C16orf13	-0.642221	0.00205636	ACC
ZNF563	0.982355	0.00207297	ACC
PRPF3	-0.511364	0.00209003	ACC
ZNF713	0.647711	0.00209276	ACC
PPM1B	0.500067	0.00209921	ACC
TMEM55A	0.834361	0.00211259	ACC
PRKAA2	1.67328	0.00211519	ACC
DMBX1	-2.08804	0.00211607	ACC
OSGIN2	0.812322	0.00212106	ACC
CDS2	0.538755	0.00212146	ACC
ZNF439	1.80388	0.00212317	ACC
SLC5A10	1.55062	0.00215238	ACC
RPUSD1	-0.503144	0.00215637	ACC
SNRPD1	-0.55147	0.00217967	ACC
C13orf31	1.1569	0.00218542	ACC
GATAD1	0.490569	0.00219001	ACC
POLM	0.396824	0.00219025	ACC
ADCY5	2.68416	0.0021981	ACC
LOC221710	0.637215	0.00220528	ACC
CPD	0.708592	0.00220829	ACC
VNN2	2.03758	0.0022161	ACC
SOD2	0.877392	0.00221682	ACC
PLAG1	1.81919	0.00222247	ACC
RORC	3.22687	0.00223084	ACC
SLC46A3	1.41624	0.00225214	ACC
TPCN1	0.613169	0.00225846	ACC
KANK1	1.30173	0.0022632	ACC
CDK14	1.36762	0.00227754	ACC
EPB49	1.85659	0.0022841	ACC
KDM1A	-0.396386	0.00228789	ACC
MTP18	-1.15216	0.00230199	ACC
TTLL1	-0.589357	0.00230294	ACC
COQ3	0.518589	0.0023265	ACC
SLC29A1	1.3645	0.0023269	ACC
CWF19L1	-0.3231	0.00233226	ACC
AKAP6	1.19389	0.0023354	ACC
APRT	-0.624316	0.00234609	ACC
UBE2Q2P1	1.05792	0.00236146	ACC
CPA6	0.883073	0.00236315	ACC
LRRC8B	0.856337	0.00237526	ACC
PKD1L2	1.82554	0.00237913	ACC
ZNF165	1.08706	0.00238724	ACC
RAN	-0.772287	0.00238976	ACC
HLA-A	1.1586	0.00239138	ACC
AMPD3	1.59538	0.00239174	ACC
SH3BP4	-0.881069	0.00239399	ACC
SHE	1.02954	0.00240242	ACC
GATA3	-2.20571	0.00240509	ACC
GM2A	0.759793	0.00240566	ACC
ARHGAP29	0.907069	0.00241834	ACC
VWA3B	-0.850306	0.0024279	ACC
PSMG1	-0.592484	0.00244159	ACC
PVRL3	-1.38891	0.00245504	ACC
SLC48A1	1.08129	0.00245624	ACC
TYRO3	-1.25872	0.00245649	ACC
KIAA1324L	1.91765	0.0024599	ACC
CDCA2	-1.5379	0.00246837	ACC
LOC222699	1.00771	0.00246935	ACC
DDX39	-0.704288	0.00248086	ACC
NOTCH4	0.746747	0.00249051	ACC
NBR1	0.420031	0.00249335	ACC
CDKN1B	0.446232	0.0024935	ACC
STAU1	0.455662	0.0024958	ACC
NLRP3	1.54499	0.00249609	ACC
GIT2	0.324546	0.0025013	ACC
TSTA3	-0.665264	0.00250462	ACC
PTPRB	0.979324	0.0025231	ACC
ZNF585A	0.563422	0.00253075	ACC
ZNF415	1.39782	0.00253312	ACC
KIAA0226	0.599499	0.00255368	ACC
RNF146	0.473925	0.00255603	ACC
C14orf80	-0.889356	0.00255786	ACC
PSMC3IP	-1.09904	0.00255902	ACC
LATS2	0.648885	0.00256238	ACC
CCL28	1.88265	0.00256319	ACC
ARL6IP5	0.563198	0.00256523	ACC
CABLES2	0.649463	0.00256855	ACC
ADPRH	1.03672	0.00257028	ACC
C22orf30	-0.540448	0.0025729	ACC
POLG	-0.500983	0.00257662	ACC
CRHR2	0.939894	0.00258073	ACC
NIPAL2	1.36375	0.00258956	ACC
ZNF318	0.420487	0.00259366	ACC
FKBP10	-1.22822	0.00260991	ACC
DEPDC5	-0.670126	0.00261018	ACC
APPL2	0.694356	0.00262189	ACC
EPO	-1.46169	0.00262535	ACC
HACE1	0.598002	0.00263118	ACC
FTSJD2	0.367238	0.00263125	ACC
EFNB3	-1.84491	0.00264708	ACC
CIT	-1.14951	0.00265543	ACC
ILF3	-0.362366	0.00265623	ACC
CPEB3	0.672029	0.00267158	ACC
RASA1	0.809634	0.0026748	ACC
LRBA	0.597006	0.00267483	ACC
SIRT5	0.490566	0.00268055	ACC
HEBP2	1.07223	0.00268309	ACC
HS3ST5	-2.06115	0.00268569	ACC
RNF44	0.679379	0.00268684	ACC
GATA4	-3.19006	0.0026884	ACC
PLCXD2	1.02978	0.00268993	ACC
CYB5R4	0.747063	0.00269723	ACC
CHST1	-1.78789	0.00270724	ACC
STARD10	1.52081	0.00270819	ACC
DISC1	1.0181	0.00271105	ACC
TXLNB	2.02324	0.00272322	ACC
RUVBL2	-0.593225	0.00272398	ACC
TAB2	0.479365	0.00273094	ACC
BUB1	-1.4856	0.00273133	ACC
SLC25A17	-0.541221	0.00276148	ACC
MRPL55	-0.635252	0.00276661	ACC
ATAD3B	-0.731188	0.00276981	ACC
CDC20	-1.72679	0.00277187	ACC
ICAM5	-2.64458	0.00278608	ACC
RPS2	-0.661834	0.0027888	ACC
FILIP1	0.988035	0.00279288	ACC
HLA-DRB5	2.128	0.00280394	ACC
ACYP1	-1.05677	0.00280414	ACC
CDC7	-0.992213	0.00282638	ACC
CNTN3	1.9116	0.00283139	ACC
TRIM7	-1.37721	0.00283366	ACC
TRAK1	0.489423	0.00283747	ACC
FAM49A	1.53384	0.00284031	ACC
NME6	0.420232	0.00284255	ACC
CAMKK1	1.21728	0.002847	ACC
SLC26A10	-1.63944	0.0028523	ACC
SYNPO	0.75468	0.00286545	ACC
POLD1	-0.700227	0.00287178	ACC
VAV2	-1.23814	0.0028739	ACC
ZACN	-0.583304	0.00287902	ACC
CSF1R	1.63242	0.00289292	ACC
SLBP	-0.530592	0.00289957	ACC
GPRIN3	1.45062	0.00290159	ACC
OSBPL9	0.67341	0.00290615	ACC
DUS3L	-0.463603	0.0029229	ACC
DSC2	1.52686	0.00292755	ACC
BRSK1	-1.08367	0.00293528	ACC
TNFSF10	1.14964	0.00293543	ACC
CORT	-0.86119	0.00294377	ACC
PLD4	2.2136	0.00295243	ACC
MYBL1	-0.953428	0.00295381	ACC
ZNF815	0.633236	0.00295489	ACC
FBXL4	0.707386	0.00296624	ACC
ASPHD1	-1.36073	0.00296819	ACC
FOXRED2	-0.816658	0.00298124	ACC
SLC22A17	-1.66982	0.00298408	ACC
TMEM106A	1.49059	0.00298488	ACC
CCDC157	-0.557898	0.00299059	ACC
SLC10A7	0.523133	0.00299604	ACC
ASGR1	-1.48986	0.00301134	ACC
SGSM3	-0.531304	0.0030224	ACC
C11orf21	1.15371	0.0030255	ACC
PTTG3P	-1.1144	0.00303256	ACC
RIBC2	-1.58361	0.00303312	ACC
C20orf165	0.71985	0.00305035	ACC
EPHA10	1.84541	0.00305901	ACC
TBXA2R	-1.55582	0.00306561	ACC
SH3BGRL2	0.75818	0.00307077	ACC
FAM160B1	0.490886	0.00307726	ACC
STARD5	1.0063	0.00308401	ACC
PRLR	2.90474	0.00309385	ACC
GNB1L	-0.821368	0.00310662	ACC
ETV4	-2.19924	0.00313217	ACC
RPS6KA2	0.975837	0.00313716	ACC
NTNG2	-1.61578	0.00313869	ACC
LPAR5	1.49282	0.00314662	ACC
SNAPC4	-0.660319	0.00314876	ACC
PRCC	-0.479358	0.00315234	ACC
PHF5A	-0.564419	0.00318429	ACC
RPL13AP3	-0.765359	0.00318502	ACC
DOCK2	1.44783	0.00318603	ACC
GLA	-0.600678	0.00318867	ACC
PDGFB	0.716084	0.00318922	ACC
C1orf105	1.77416	0.00319267	ACC
PYCRL	-0.670937	0.00319692	ACC
LOC729603	0.87255	0.00320042	ACC
SLC22A23	0.821916	0.00320431	ACC
RRAGD	0.843504	0.00322494	ACC
C17orf82	-1.48377	0.00322811	ACC
C9orf47	-1.42351	0.00322897	ACC
FAM127C	0.840062	0.00323394	ACC
TEX10	-0.449885	0.00323704	ACC
GNB3	-1.96911	0.00324247	ACC
EIF2C4	0.611062	0.00324444	ACC
HELLS	-1.25444	0.00326006	ACC
ZDHHC15	1.44709	0.00326505	ACC
RNF126	-0.481534	0.00328182	ACC
CRYBB3	-0.798902	0.00328758	ACC
FARP1	-1.06836	0.00328818	ACC
RGAG1	1.81293	0.00329211	ACC
ABCC6	1.86945	0.00329215	ACC
C19orf29	-0.440536	0.00330566	ACC
PPP2R4	-0.404854	0.00331772	ACC
MAP7	0.931962	0.00332561	ACC
EIF3L	-0.578273	0.00333085	ACC
FGD4	1.0635	0.00335473	ACC
SCRIB	-0.438091	0.0033615	ACC
NGEF	-2.8578	0.00338532	ACC
AZGP1	1.37003	0.00342676	ACC
GOLGA6L5	1.07316	0.00345081	ACC
APEX1	-0.470452	0.00345277	ACC
UBE2C	-1.73816	0.00345309	ACC
NDC80	-1.48476	0.00347351	ACC
TCF3	-0.689341	0.00349166	ACC
GATS	0.974209	0.00349308	ACC
DOPEY1	0.521091	0.00349314	ACC
LOC441177	-1.41997	0.00349315	ACC
HIST2H4A	-1.02386	0.00349423	ACC
PBK	-1.71039	0.00350853	ACC
SKAP1	2.31956	0.00351235	ACC
RPS19BP1	-0.499112	0.00351273	ACC
IMMP2L	0.717966	0.00351445	ACC
KRT8	3.1024	0.00358434	ACC
PCYT1B	2.56301	0.00359485	ACC
NUBP2	-0.398592	0.00359728	ACC
PBX2	0.455874	0.00360379	ACC
APOBEC3A	-1.14771	0.0036152	ACC
REM2	-0.997097	0.00363201	ACC
NCAM2	-2.82873	0.00363283	ACC
PEX11A	-0.644862	0.00363444	ACC
C6orf162	0.444683	0.00364237	ACC
PSD3	-1.03564	0.00365099	ACC
MAP3K7	0.485059	0.00365192	ACC
PDK2	0.880408	0.00366754	ACC
HLA-DRA	1.47421	0.00367782	ACC
REEP4	-0.708571	0.00368038	ACC
CHMP2B	0.463206	0.00368104	ACC
HERPUD2	0.330991	0.00368395	ACC
BEND7	1.1305	0.00371011	ACC
B3GAT2	0.89799	0.00371121	ACC
SLC15A2	1.36324	0.00371524	ACC
ATF6B	0.43624	0.00371575	ACC
SNX9	0.506875	0.00374207	ACC
ISPD	0.843159	0.00375327	ACC
EMB	2.36799	0.00375997	ACC
PLLP	1.32657	0.00377356	ACC
GATSL1	1.08915	0.00379	ACC
CASQ1	1.28429	0.00379314	ACC
NCAPG	-1.36416	0.00380451	ACC
C14orf149	0.625531	0.00381562	ACC
FAM8A1	0.430777	0.00382366	ACC
CDH5	0.843075	0.00383134	ACC
VPS8	0.368178	0.00383134	ACC
SF4	-0.680188	0.00383489	ACC
PTPRA	0.522116	0.00385521	ACC
TBX4	-1.50211	0.00385938	ACC
ARHGAP21	0.850505	0.00386278	ACC
FAM63A	0.719915	0.00386907	ACC
POLE3	-0.522832	0.0038747	ACC
GRAMD1C	1.4976	0.00387869	ACC
CDK1	-1.51221	0.00387967	ACC
ANKIB1	0.453574	0.00389845	ACC
SLC5A3	-0.793361	0.00390215	ACC
PVRL2	-0.538878	0.00391615	ACC
DNAL4	-0.545742	0.00393111	ACC
ASPHD2	-1.08604	0.0039372	ACC
RALA	0.589107	0.00393905	ACC
TOP2A	-1.49697	0.00393932	ACC
C1orf70	-1.38332	0.00394557	ACC
SHROOM2	1.06921	0.00394879	ACC
C22orf23	-0.581899	0.00398206	ACC
C1orf230	1.96327	0.00399509	ACC
ANP32A	-0.498778	0.0039956	ACC
GPR116	0.849519	0.00399778	ACC
KHK	1.4718	0.00400399	ACC
BMF	1.25196	0.00401577	ACC
PDCD2	0.349507	0.0040211	ACC
GSTA1	4.04181	0.00403065	ACC
ARHGEF12	0.434805	0.0040412	ACC
ACVR2B	0.713723	0.00405122	ACC
C19orf28	-0.529249	0.00405169	ACC
ENDOU	1.53343	0.00406408	ACC
MS4A7	1.43549	0.00407766	ACC
LOC147727	-0.742129	0.00409353	ACC
RRP7B	-0.787338	0.00409608	ACC
HN1L	-0.609802	0.00410945	ACC
ZCCHC12	-2.19974	0.00410963	ACC
IQUB	1.44374	0.00413965	ACC
PITPNB	-0.488503	0.00413993	ACC
IL10RA	1.44064	0.00415576	ACC
MGC72080	0.742228	0.00416285	ACC
SIGLECP3	1.25116	0.00416437	ACC
CCNB1	-1.0732	0.00417587	ACC
ZNF763	1.01011	0.00417938	ACC
SH3BGRL	0.407561	0.0041805	ACC
SMPD1	0.685525	0.00420889	ACC
MRPS21	-0.4691	0.00421125	ACC
PIK3R1	1.15721	0.00422005	ACC
DICER1	0.61769	0.00422466	ACC
PMS1	-0.421959	0.00423629	ACC
RECK	0.615575	0.0042426	ACC
RBM15	-0.400721	0.0042487	ACC
DDT	-0.795006	0.00427479	ACC
IL6R	1.28691	0.00428228	ACC
ZDHHC14	0.902783	0.00428442	ACC
ACVRL1	0.806457	0.00429163	ACC
C9orf16	-1.02529	0.0043095	ACC
RORB	-2.49098	0.00431961	ACC
RAB37	1.50871	0.00432099	ACC
F8	0.71244	0.00433104	ACC
OIP5	-0.883326	0.0043399	ACC
UQCR10	-0.475321	0.00434596	ACC
IL33	1.24468	0.00436495	ACC
MPP6	1.98152	0.0043791	ACC
DLEU7	0.664025	0.00438067	ACC
TRMT1	-0.621133	0.00439095	ACC
DPYSL4	-2.06142	0.00439598	ACC
DUS4L	0.482048	0.00441658	ACC
USP48	-0.388442	0.0044423	ACC
CRTAC1	-1.54088	0.00444543	ACC
IGSF3	1.42209	0.00446405	ACC
BMP7	-2.8927	0.00446494	ACC
CYP39A1	1.92899	0.00447029	ACC
CDH15	-1.66919	0.00448424	ACC
LRRC4C	-2.2607	0.00450311	ACC
KIF20A	-1.59244	0.00452158	ACC
KIAA0776	0.545689	0.00452231	ACC
SLFN5	1.30689	0.00452265	ACC
ADIPOR2	0.592346	0.00454757	ACC
SPOPL	0.398275	0.00455059	ACC
D4S234E	-2.97694	0.00455065	ACC
CLINT1	0.593841	0.00455578	ACC
STAC	2.33868	0.00456105	ACC
ABCC10	0.475898	0.00456744	ACC
THOC4	-0.583111	0.00458336	ACC
GTF2E2	-0.53334	0.00459789	ACC
GTF3C1	-0.418653	0.00460327	ACC
GPR143	1.6392	0.0046061	ACC
SLC37A2	1.47027	0.00461485	ACC
PIK3CG	1.14887	0.00461549	ACC
EPM2A	0.652739	0.00461641	ACC
KIAA1598	0.816019	0.00462755	ACC
LACE1	0.484467	0.0046406	ACC
THOC5	-0.550458	0.0046602	ACC
LOC284837	-1.40504	0.0046616	ACC
PRR24	-1.16684	0.00467475	ACC
TOMM22	-0.442579	0.00467674	ACC
CC2D1B	0.457503	0.00468179	ACC
VPS37C	0.338564	0.00468736	ACC
SUMF2	0.607115	0.00469997	ACC
BMP1	-1.05106	0.00470444	ACC
YDJC	-0.561132	0.00471291	ACC
NUP188	-0.583219	0.00471984	ACC
NUDT16	0.504525	0.0047211	ACC
ADAMTS16	1.62762	0.00473683	ACC
GGTA1	1.32803	0.00475235	ACC
CX3CR1	1.68104	0.00477095	ACC
PTPRS	-1.13916	0.00477824	ACC
PPRC1	-0.471937	0.00478888	ACC
ARHGAP26	0.986398	0.00480805	ACC
PARP11	0.697291	0.00481052	ACC
TMEM8B	0.666362	0.00483281	ACC
RS1	-0.873644	0.00483623	ACC
KLHL31	1.81563	0.00483673	ACC
RAP2C	0.540839	0.00484377	ACC
TMEM27	1.25244	0.00485101	ACC
IFI30	1.49796	0.00485926	ACC
KIF11	-1.078	0.0048684	ACC
PEX7	0.747798	0.0048753	ACC
PDX1	-2.09173	0.00489713	ACC
GOLT1A	2.02986	0.00490046	ACC
CCT3	-0.457761	0.0049054	ACC
LEPRE1	-0.598778	0.00493021	ACC
SORL1	1.65142	0.00493454	ACC
AGAP3	-0.554895	0.00493684	ACC
CNTNAP3	-1.5766	0.00494416	ACC
LOC339674	-0.844726	0.00494659	ACC
CYBB	1.60665	0.00495042	ACC
NECAB2	-1.97479	0.00496328	ACC
AFTPH	0.373939	0.0049688	ACC
IGSF9	-1.47703	0.0049838	ACC
SWAP70	0.579111	0.00498831	ACC
SAPS2	-0.478522	0.00499664	ACC
MIF4GD	0.565178	0.00500174	ACC
LEMD2	0.317918	0.00501064	ACC
HLA-F	1.19088	0.00501142	ACC
ZC3H12C	0.551215	0.00501699	ACC
CENPF	-1.40202	0.00503513	ACC
GLRB	2.31144	0.00503839	ACC
FAM124B	1.16683	0.00504027	ACC
ZMIZ2	0.474686	0.00508884	ACC
CREG1	0.821765	0.00509142	ACC
CAST	0.580829	0.00509456	ACC
KLHDC8A	-2.64038	0.00509927	ACC
JHDM1D	0.763099	0.0051252	ACC
LSM1	-0.378869	0.0051289	ACC
TMEM9	-0.522956	0.00513525	ACC
LYG1	-1.00743	0.00513647	ACC
B3GNT8	2.22083	0.00515082	ACC
C17orf63	0.290231	0.00517845	ACC
IRX5	-1.5419	0.00520253	ACC
KBTBD8	1.34777	0.00521265	ACC
SMCR7L	-0.49466	0.00521274	ACC
ZNF187	0.530707	0.00523397	ACC
NAT8L	-1.9887	0.005248	ACC
KAT2B	0.717154	0.00529135	ACC
CCT8	-0.463399	0.00534355	ACC
JRK	-0.58631	0.00541064	ACC
STAT6	0.668551	0.00541297	ACC
RPL8	-0.521966	0.00544217	ACC
MFSD11	0.507677	0.00547814	ACC
CBFB	-0.558527	0.00549175	ACC
EIF5AL1	-0.413496	0.00549311	ACC
C1orf86	-0.493437	0.00550131	ACC
C2orf15	1.14538	0.00550442	ACC
CUX1	0.407184	0.00551171	ACC
EEA1	0.461413	0.00551865	ACC
GBGT1	1.68161	0.00552254	ACC
FBXL17	0.627551	0.00552386	ACC
SMYD2	-0.796209	0.00555455	ACC
EPS8	1.11608	0.00555749	ACC
MAPK12	-1.2682	0.00556526	ACC
DPF1	-1.52628	0.00556585	ACC
FHOD1	-0.685374	0.00557167	ACC
ITGAM	1.43271	0.00557287	ACC
TUFM	-0.321228	0.0055899	ACC
ATP2A1	-1.22233	0.00560629	ACC
ZNF486	0.940086	0.00560805	ACC
HCP5	1.54746	0.00562944	ACC
FLJ30679	-0.801705	0.00565846	ACC
LOC642852	-0.852627	0.0056586	ACC
SATB1	1.14502	0.00566159	ACC
LINS1	-0.548923	0.00566542	ACC
FBXL3	0.603209	0.00567373	ACC
NOC2L	-0.465209	0.0056832	ACC
NPPC	-1.12104	0.00569373	ACC
FABP3	2.36006	0.00570248	ACC
RASA4	0.827789	0.0057274	ACC
PTPRK	1.06376	0.00573314	ACC
CYP3A5	1.63827	0.00573571	ACC
RAPGEF3	0.72019	0.00574617	ACC
DPP3	0.516492	0.0057476	ACC
UBE2J2	-0.375057	0.00579026	ACC
BTN2A1	0.546344	0.00579818	ACC
FCER1A	2.08537	0.00582326	ACC
VAMP7	0.427553	0.00582652	ACC
EFHD2	-0.667705	0.00583043	ACC
COQ4	-0.568352	0.00584061	ACC
PRMT5	-0.691198	0.00584437	ACC
RRM2	-1.62209	0.00584647	ACC
LRCH4	0.653277	0.00584668	ACC
PPPDE2	-0.47069	0.00584908	ACC
MSRA	0.86983	0.00585314	ACC
SLC30A2	2.74864	0.00585479	ACC
PRMT1	-0.539782	0.00586414	ACC
HIST2H2BF	-0.923236	0.00587076	ACC
HNRNPU	-0.270574	0.00587341	ACC
MXD3	-0.750557	0.0058772	ACC
DTD1	0.49487	0.00588103	ACC
NUSAP1	-0.71133	0.00590522	ACC
NICN1	0.692397	0.0059349	ACC
MYC	-1.04681	0.00593844	ACC
EZR	0.685557	0.00594479	ACC
NLRC5	0.977923	0.00595702	ACC
FUT2	-1.17004	0.00601732	ACC
EML1	0.988262	0.00603922	ACC
CASP10	0.942772	0.00603982	ACC
TRIM11	-0.426946	0.00604686	ACC
RGP1	1.08791	0.00604695	ACC
CFL2	0.501569	0.00605842	ACC
VPRBP	0.476051	0.0060653	ACC
SRM	-0.536866	0.00607293	ACC
GPATCH8	0.40215	0.00607483	ACC
PMPCA	-0.433451	0.00607719	ACC
KIAA0247	0.504127	0.00609218	ACC
DAGLA	0.941204	0.00610099	ACC
EIF3M	-0.4212	0.00610944	ACC
C1orf172	2.00098	0.00619129	ACC
IL16	1.13459	0.00619191	ACC
LCN10	2.41061	0.00619249	ACC
C20orf118	1.08103	0.00620529	ACC
TENC1	0.860623	0.00621373	ACC
LUZP2	-2.42276	0.00621523	ACC
PNO1	-0.374869	0.00621558	ACC
C12orf75	1.66183	0.00622906	ACC
NAALADL2	1.1575	0.00623487	ACC
ABLIM2	-1.52894	0.00624031	ACC
MSMP	0.686569	0.00626594	ACC
CDC5L	0.523651	0.0062821	ACC
CLN5	0.579724	0.00628866	ACC
FBXL6	-0.608091	0.00629828	ACC
DHRS7B	0.47396	0.00630439	ACC
ANKRD7	1.42938	0.00631503	ACC
CNTROB	-0.423457	0.00631523	ACC
RIC8A	-0.363417	0.00632354	ACC
TPK1	1.01478	0.00632983	ACC
DLGAP5	-1.7934	0.00633034	ACC
HJURP	-1.59849	0.00636943	ACC
RASGRF2	0.811469	0.00637241	ACC
CIB1	-0.560126	0.00638319	ACC
LOC100133985	1.21152	0.00638968	ACC
EXO1	-1.50863	0.00640394	ACC
BOK	-1.34859	0.00642459	ACC
FAM36A	-0.722486	0.00643847	ACC
VPREB3	-2.14515	0.00644589	ACC
ENPP5	2.44423	0.00646913	ACC
CD86	1.09198	0.00647728	ACC
CLEC1A	0.799369	0.00649922	ACC
KIF22	-0.565514	0.00652856	ACC
C5orf4	0.971996	0.00654577	ACC
KIAA0748	1.75833	0.00656067	ACC
GPAA1	-0.647006	0.00656699	ACC
STX11	1.29472	0.0065713	ACC
RHOBTB3	0.88134	0.00657184	ACC
RICTOR	0.471161	0.00658315	ACC
OXSR1	0.325132	0.00659084	ACC
KCNK2	-2.73807	0.00660361	ACC
MCM4	-0.739707	0.00660696	ACC
ZNF204P	1.85641	0.0066104	ACC
C22orf29	-0.632543	0.00661597	ACC
KBTBD12	1.72696	0.00665753	ACC
ZNF570	0.788965	0.00667341	ACC
GLI4	-0.745471	0.00668356	ACC
SLC7A1	-1.18716	0.00669611	ACC
NUDCD3	0.60029	0.0067102	ACC
CD14	1.61923	0.00671076	ACC
SNX14	0.38245	0.00672728	ACC
ENPP1	1.27388	0.00673129	ACC
UBE2T	-0.992067	0.00673515	ACC
ANKRD34A	-1.0328	0.00673836	ACC
HSF1	-0.481902	0.00675564	ACC
ZNF410	-0.411862	0.00676113	ACC
SNRNP70	-0.393801	0.00676972	ACC
TESK2	0.545555	0.00677371	ACC
ASPM	-1.60033	0.00677971	ACC
FLOT1	0.554697	0.00678879	ACC
FREM1	1.61874	0.00680613	ACC
PCDH12	0.861334	0.00681312	ACC
KCNG3	-1.74101	0.00683266	ACC
ATG5	0.459333	0.00687616	ACC
TULP4	0.487586	0.006897	ACC
KRT18	2.07425	0.00690101	ACC
SDR42E1	1.6834	0.00690418	ACC
UGT1A1	1.19806	0.00691115	ACC
C10orf25	1.14004	0.00693452	ACC
RABL3	0.471925	0.00693561	ACC
PPM1L	1.18763	0.00694471	ACC
SLC12A4	-0.719896	0.00694525	ACC
FAM83D	-1.22669	0.00694608	ACC
SLC9A9	1.11814	0.00695351	ACC
RAB7A	0.371928	0.00695453	ACC
THAP7	-0.472579	0.00695484	ACC
AHCYL2	0.692578	0.00696018	ACC
PPL	1.86937	0.00696182	ACC
RAGE	-0.63679	0.00696671	ACC
PIK3CB	0.553613	0.00697395	ACC
CILP2	-2.39525	0.00698621	ACC
CYP3A4	3.02599	0.00700764	ACC
HMCN1	0.963314	0.00701226	ACC
DIAPH1	0.530773	0.00702166	ACC
ZNF607	0.757984	0.00702375	ACC
ZNF235	0.456917	0.00704153	ACC
ALPL	-1.84779	0.00707227	ACC
E4F1	-0.398265	0.00708399	ACC
EDAR	1.49138	0.00709624	ACC
ERG	0.72122	0.00709903	ACC
ZBTB44	0.391611	0.00712784	ACC
VAT1	0.575239	0.00712999	ACC
PCNT	-0.599263	0.00714211	ACC
HAND2	-1.41713	0.00714753	ACC
ENOX2	0.754112	0.00715678	ACC
INS-IGF2	1.56593	0.00716063	ACC
DMRTA2	-1.09299	0.00718532	ACC
TEK	1.15966	0.0071855	ACC
RFX5	-0.566923	0.0071916	ACC
SUOX	0.581877	0.00719776	ACC
LRMP	0.95468	0.00720282	ACC
RGS20	-1.43881	0.0072103	ACC
HIST1H3C	-0.60283	0.00725189	ACC
ZNF117	1.04123	0.00725809	ACC
CGB7	-0.73514	0.00726142	ACC
NKAIN4	2.40829	0.00727234	ACC
LNP1	-0.892101	0.00728368	ACC
TRUB2	-0.378308	0.00728581	ACC
NPAS2	-1.22571	0.00728654	ACC
HSPD1	-0.908252	0.00731202	ACC
NME2P1	-0.508646	0.00731971	ACC
TRIM39	0.30107	0.00731981	ACC
MORC2	-0.38613	0.00732397	ACC
TTLL4	0.781865	0.00732882	ACC
LHB	-1.1553	0.00735432	ACC
HBQ1	-1.21279	0.00735793	ACC
CCDC23	0.413638	0.00735804	ACC
KIF23	-1.10467	0.00736199	ACC
MKRN1	0.343576	0.00737133	ACC
DHRS3	1.06229	0.00737295	ACC
ERC2	1.33505	0.00738782	ACC
HDAC4	-0.557447	0.00740668	ACC
ZNF605	0.504608	0.0074074	ACC
DAG1	0.537232	0.00743936	ACC
CKAP2L	-1.49534	0.00744989	ACC
INPP5D	1.06813	0.00745443	ACC
CD93	0.812107	0.00746397	ACC
SLC38A11	1.10083	0.0074641	ACC
GPR172A	-0.451113	0.00749094	ACC
PLEKHG4B	-1.91936	0.00749354	ACC
TROAP	-1.61986	0.00750092	ACC
WNT4	-2.41528	0.00750534	ACC
CLNS1A	-0.319479	0.00751474	ACC
TACC3	-0.918712	0.00751621	ACC
LOC442421	0.852227	0.00756674	ACC
GIMAP6	0.839104	0.0075826	ACC
CASZ1	-1.11645	0.00758358	ACC
FAM189A1	-0.942383	0.00758962	ACC
QRSL1	0.447782	0.00759335	ACC
SUV420H2	-0.70693	0.007595	ACC
KIF7	-1.54548	0.0076039	ACC
B4GALT1	0.783297	0.00760678	ACC
ZNF835	1.45508	0.00762794	ACC
SRRT	-0.317725	0.00767542	ACC
PPIL2	-0.334581	0.00768375	ACC
TLR5	1.10647	0.00769153	ACC
NR0B2	2.98951	0.00769364	ACC
HLA-B	1.08472	0.00770052	ACC
CCDC18	-0.897863	0.00770829	ACC
ZNF701	0.483769	0.00770888	ACC
CDH26	0.966935	0.00773743	ACC
LMNB1	-1.13306	0.0077574	ACC
CLEC14A	0.82511	0.00776233	ACC
C7orf49	0.37099	0.00777233	ACC
PVT1	-0.883641	0.00778563	ACC
DGKE	0.786431	0.00780008	ACC
PPAPDC1A	1.94091	0.00780689	ACC
BTN3A1	0.565362	0.00781459	ACC
SBF1	-0.546545	0.00782707	ACC
ARHGAP24	1.23009	0.00783378	ACC
PCBD1	0.628542	0.00783956	ACC
LOXL4	2.25383	0.00786238	ACC
BMPR1B	2.43664	0.00786715	ACC
SRXN1	0.693174	0.00787931	ACC
LANCL2	0.476285	0.00788254	ACC
ERH	-0.435338	0.00788476	ACC
ANKRD54	-0.515174	0.00792117	ACC
SYCN	1.23438	0.00792202	ACC
ZKSCAN4	0.412848	0.00792857	ACC
KCNV2	0.548851	0.00794294	ACC
CD37	1.23134	0.0079659	ACC
COASY	-0.317293	0.0079662	ACC
BDNF	-1.83999	0.00797864	ACC
OGFOD1	-0.50754	0.00799268	ACC
APOA2	0.575802	0.00799922	ACC
TRIM68	0.481499	0.00800846	ACC
CD33	1.35914	0.00802795	ACC
NTN5	-1.55422	0.00802966	ACC
TNRC6C	0.540375	0.00805344	ACC
PSMA6	-0.363184	0.00807751	ACC
GRRP1	0.768771	0.00807963	ACC
TBX10	0.892428	0.00811434	ACC
ACOT11	2.17665	0.00811498	ACC
RPL4	-0.471805	0.00812921	ACC
PHLDB2	1.17651	0.0081474	ACC
CUL9	0.32524	0.0081807	ACC
HGF	1.81075	0.00818881	ACC
EBI3	1.31985	0.00818941	ACC
ITPR3	1.66213	0.00819355	ACC
FCN2	2.35367	0.00821605	ACC
RBM14	-0.255567	0.00823262	ACC
PDDC1	-0.499793	0.0082346	ACC
BOP1	-1.01689	0.00823536	ACC
TBPL1	0.502499	0.00826428	ACC
TMEM233	1.3094	0.00826458	ACC
CRYBB2	-1.01089	0.00828135	ACC
CR2	0.891474	0.00828309	ACC
GPR17	0.78572	0.00828436	ACC
RAD54B	-0.725854	0.0082911	ACC
PATZ1	-0.433446	0.00830907	ACC
UBE2QL1	-1.94218	0.0083197	ACC
KCTD17	-0.896512	0.00832528	ACC
BEX5	1.79597	0.00833033	ACC
CDC45	-1.53405	0.00833339	ACC
SLC16A7	1.18436	0.00834306	ACC
LRRC33	0.994627	0.00835716	ACC
KIAA2018	0.478476	0.0083851	ACC
HNRNPC	-0.282809	0.00839356	ACC
WTAP	0.349934	0.00840151	ACC
CSF1	1.51434	0.00841369	ACC
TNIP1	0.607989	0.00842707	ACC
ZNF43	1.28451	0.00846208	ACC
SNORA59B	-0.258921	0.00848346	ACC
CECR5	-0.675368	0.00852434	ACC
LHX3	-0.80308	0.00853292	ACC
FCGR2B	1.84008	0.00853785	ACC
TTC3	-0.432753	0.00855505	ACC
FAAH2	1.74185	0.00857821	ACC
AURKB	-1.56699	0.00857829	ACC
CCDC7	0.672147	0.00857947	ACC
TRIM56	0.817169	0.00858731	ACC
VSNL1	-2.64002	0.00858954	ACC
C18orf56	-1.1131	0.00861382	ACC
SEC16B	1.37343	0.00864443	ACC
A2M	0.965469	0.0086466	ACC
ACER3	0.65252	0.00865943	ACC
TAS2R4	0.578756	0.00866263	ACC
RRP7A	-0.643794	0.0086698	ACC
KDM4B	-0.645158	0.00867459	ACC
TXNIP	0.911527	0.00867465	ACC
UHRF1	-1.35008	0.00868346	ACC
STAC2	-1.80684	0.00869167	ACC
C11orf95	0.741558	0.00869442	ACC
NOL12	-0.393712	0.00871692	ACC
RHOT2	-0.464644	0.0087503	ACC
RASGRP3	0.724059	0.00875428	ACC
PCTP	0.528655	0.00876511	ACC
LOC81691	-0.848681	0.00877171	ACC
CITED2	1.22593	0.00878889	ACC
HNRNPAB	-0.499269	0.00885307	ACC
HCFC2	0.403005	0.00886543	ACC
HMG20B	-0.466093	0.00887528	ACC
ARSK	0.704215	0.00888281	ACC
LOC401093	0.787141	0.00892768	ACC
TWIST2	-1.55959	0.00893159	ACC
C3AR1	1.23174	0.00893864	ACC
ZMYND10	-1.12964	0.00897222	ACC
EPR1	-1.45413	0.0090077	ACC
HPS1	0.428977	0.00901124	ACC
ZNF322A	0.360349	0.00901257	ACC
ACADVL	-0.544285	0.00903495	ACC
HLA-L	0.806285	0.00903524	ACC
RPL18A	-0.504048	0.00903717	ACC
RAB3IP	1.10558	0.00906766	ACC
FBXO43	-1.18056	0.00909895	ACC
C17orf99	0.823368	0.00910178	ACC
LILRB1	1.26048	0.0091159	ACC
CPNE4	2.56981	0.00912952	ACC
CCR9	0.398621	0.00913085	ACC
GIMAP8	0.882663	0.00914397	ACC
C7orf52	-1.78125	0.0091452	ACC
FGA	2.44006	0.00916235	ACC
CHIC1	0.686917	0.00917011	ACC
FBXL14	0.47372	0.00917167	ACC
LOC115110	1.39791	0.00920395	ACC
TSPAN33	1.19518	0.00921415	ACC
NR4A3	-1.59297	0.00922208	ACC
CDKN3	-1.2737	0.0092284	ACC
ZNF737	1.14185	0.0092306	ACC
CPEB1	1.70574	0.00925398	ACC
CH25H	1.44269	0.00927372	ACC
MKI67	-1.52081	0.00930831	ACC
SERPINI1	1.23974	0.00931059	ACC
RALGAPA2	0.997167	0.00933997	ACC
ERAP1	0.62197	0.00934344	ACC
ABR	-1.13173	0.00940181	ACC
MFSD9	0.481841	0.0094035	ACC
DNASE1L1	0.643498	0.00943079	ACC
CCDC78	-1.40496	0.0094387	ACC
TAPBPL	0.689884	0.00944363	ACC
LY86	1.34155	0.00948656	ACC
POLD4	0.496549	0.00949497	ACC
MSTO1	-0.46153	0.00950667	ACC
RFX2	-0.858262	0.00950668	ACC
RAB21	0.455979	0.0095882	ACC
AVL9	0.684182	0.00959856	ACC
USP42	0.315274	0.00960625	ACC
ZNF542	1.07181	0.00960661	ACC
LEF1	-1.83231	0.00964529	ACC
NKX2-5	-1.60235	0.0096542	ACC
UBR2	0.427915	0.00965926	ACC
ZNF70	-0.495254	0.00966184	ACC
SRP9	-0.289935	0.00967731	ACC
FAM178B	1.7144	0.00969989	ACC
TBP	0.347696	0.00971111	ACC
PLA2G16	1.19243	0.00971966	ACC
FBXO33	0.623906	0.00977072	ACC
KRI1	-0.344263	0.00978292	ACC
PITPNC1	-0.677329	0.009784	ACC
2024-03-04	-1.12242	0.00978641	ACC
PAQR3	0.760645	0.00979971	ACC
RPL13A	-0.602243	0.00980176	ACC
LRCH1	0.530718	0.00980661	ACC
C5orf32	1.00948	0.00984086	ACC
PPIP5K2	0.790657	0.00984789	ACC
RAB23	0.665141	0.00986878	ACC
LOC134466	1.70559	0.00987827	ACC
RHOJ	0.80275	0.00988754	ACC
ABCB6	-0.755272	0.00989251	ACC
PTTG1	-1.34766	0.00989821	ACC
PSME2	-0.625065	0.00991071	ACC
KLHL2	0.668758	0.009911	ACC
TMEM106B	0.574482	0.00991193	ACC
DNAJC16	-0.291027	0.00992913	ACC
SYT14L	0.312083	0.00994233	ACC
TMEM186	-0.351948	0.00994388	ACC
INO80E	-0.40914	0.00995597	ACC
KIAA2026	0.511466	0.00997146	ACC
TMEM87B	0.421809	0.00998179	ACC
CLK2	-0.509226	0.00998687	ACC
KCNH3	-1.74487	0.00998869	ACC
C15orf42	-1.18006	0.00999381	ACC
POLR2F	-0.475116	0.0100187	ACC
H2AFX	-0.763802	0.0100234	ACC
MAOA	1.49086	0.0100255	ACC
C10orf54	1.01447	0.0100312	ACC
DSEL	-1.41916	0.0100449	ACC
GALM	1.1693	0.0100463	ACC
C16orf91	-0.523	0.01006	ACC
GJA4	1.02249	0.0100605	ACC
FAM3A	0.44498	0.0100606	ACC
LRRFIP1	0.481335	0.0100607	ACC
TRAF7	-0.380333	0.0100614	ACC
NUP62	-0.444853	0.0100686	ACC
DUSP5	-0.899666	0.0100987	ACC
SNCA	1.85216	0.0101007	ACC
TBXAS1	1.24952	0.0101181	ACC
ZBTB16	1.35339	0.0101266	ACC
TCP11L2	0.782573	0.0101354	ACC
PRDM15	-0.321933	0.0101389	ACC
ADSL	-0.468705	0.010151	ACC
GYG2	-2.04019	0.0101525	ACC
C1orf91	0.549725	0.0101544	ACC
PRKCD	0.697899	0.0101734	ACC
PPFIA1	0.305567	0.0101741	ACC
ATP1A2	1.23982	0.010178	ACC
XPO6	-0.301597	0.0101858	ACC
CCR6	0.923614	0.0101984	ACC
FUNDC2	0.502257	0.0102072	ACC
KHDRBS2	-1.82973	0.0102234	ACC
DPP10	-2.65654	0.010224	ACC
NCKAP1L	1.35653	0.010231	ACC
MSX1	-0.985949	0.0102349	ACC
MS4A2	1.55692	0.0102373	ACC
GPR1	1.97404	0.0102498	ACC
NDRG4	2.39786	0.0102536	ACC
ISYNA1	-1.4607	0.0102594	ACC
F13B	-0.207551	0.0102602	ACC
TBC1D1	0.772701	0.0102675	ACC
VRK1	-0.532285	0.0102738	ACC
TLR1	0.884362	0.0102863	ACC
USP9X	0.363332	0.0103365	ACC
USP30	0.515592	0.0103449	ACC
TMC8	1.19139	0.0103478	ACC
C17orf81	-0.305335	0.0103543	ACC
IL18	1.51178	0.0103683	ACC
FAM19A5	-2.14334	0.0103683	ACC
EIF2B2	-0.475424	0.0103867	ACC
MID2	0.848886	0.0103906	ACC
MASP1	2.05069	0.0103944	ACC
SETD4	-0.53147	0.0104204	ACC
WDR4	-0.612169	0.0104249	ACC
MTM1	0.788891	0.0104302	ACC
MRS2	0.406247	0.0104472	ACC
ARHGEF15	0.721546	0.0104491	ACC
SLC13A2	1.5444	0.0104674	ACC
PDXP	-0.715446	0.0104965	ACC
NME3	-1.03506	0.0104996	ACC
BMS1	-0.31559	0.0105251	ACC
FOSL1	-1.47488	0.0105317	ACC
GPR183	1.26366	0.0105426	ACC
ILF2	-0.494372	0.0105533	ACC
CSF2RA	1.35747	0.0105538	ACC
C11orf88	0.651011	0.0105793	ACC
CLEC10A	1.92022	0.0105998	ACC
GRIK1	-1.28376	0.0106005	ACC
MAGED4	-1.96023	0.010627	ACC
U2AF1	-0.465456	0.0106828	ACC
AP3B1	0.293841	0.0106877	ACC
CPM	1.11956	0.0107051	ACC
P2RY14	0.88526	0.0107141	ACC
LOC100131193	0.825972	0.0107399	ACC
C17orf57	0.749331	0.010747	ACC
LDLRAD1	1.48222	0.0107701	ACC
PLEKHF2	0.503477	0.0107807	ACC
F11R	0.812299	0.0108134	ACC
ITLN2	1.97537	0.0108189	ACC
VAX2	-1.42042	0.0108379	ACC
GINS4	-0.909702	0.0108404	ACC
SLC22A7	0.35037	0.010875	ACC
ABO	1.87208	0.010887	ACC
OBP2B	-1.04458	0.0109334	ACC
RPLP2	-0.564488	0.010959	ACC
TOE1	-0.352695	0.0110115	ACC
HYMAI	1.20043	0.0110217	ACC
SOX21	-1.09787	0.0110301	ACC
UGT1A8	0.951363	0.0110364	ACC
ACCN2	-1.62187	0.011045	ACC
TIE1	0.785459	0.0110465	ACC
PARP10	-0.53986	0.0110491	ACC
HAPLN4	-1.62519	0.0110534	ACC
CDR2L	-0.726759	0.0110664	ACC
ANKRD13B	-0.862737	0.0110915	ACC
STIP1	-0.393355	0.0111007	ACC
PTPN6	1.02753	0.0111949	ACC
LOC100130581	0.790794	0.0112106	ACC
NEU3	0.955147	0.011241	ACC
SKIL	0.742971	0.0112584	ACC
IFNGR2	-0.525093	0.0112663	ACC
MAP2K4	0.385831	0.0112898	ACC
MSR1	1.07993	0.011298	ACC
MECOM	0.784594	0.011308	ACC
ARHGEF5	1.92585	0.0113114	ACC
OBP2A	-0.51751	0.0113149	ACC
STK40	0.56923	0.0113302	ACC
LRP8	-1.12632	0.0113639	ACC
TTC39A	1.70215	0.0113892	ACC
RMND5B	0.358291	0.0113926	ACC
RASSF4	0.979579	0.0114014	ACC
PRR3	-0.494178	0.0114343	ACC
KIF14	-1.37695	0.0114399	ACC
FOXP2	1.73246	0.011444	ACC
RNH1	-0.353373	0.0114454	ACC
GXYLT2	1.22738	0.0114477	ACC
VWA5A	0.876568	0.0114526	ACC
ICA1	0.908691	0.011461	ACC
CES4	1.85373	0.0114869	ACC
NOL8	-0.369786	0.0115054	ACC
FAM189B	-0.658252	0.0115154	ACC
SLC10A5	-0.729753	0.0115181	ACC
CCND2	1.51672	0.0115386	ACC
CRLF3	0.408951	0.0115595	ACC
USP39	-0.303228	0.0115655	ACC
KIAA0240	0.436364	0.0115865	ACC
NOS3	0.816571	0.0115917	ACC
HSPE1	-0.771774	0.0115948	ACC
PCMTD2	0.469528	0.011601	ACC
HOXA11AS	-1.96931	0.0116013	ACC
CCDC126	0.656956	0.0116027	ACC
PNLIPRP3	2.11067	0.0116504	ACC
TECPR1	0.588644	0.0116734	ACC
IRAK1BP1	0.560986	0.0116959	ACC
ESPNL	-1.85536	0.0117458	ACC
RRS1	-0.451221	0.0117545	ACC
PIK3AP1	1.28911	0.0117771	ACC
UBAP1	0.430651	0.011796	ACC
TERF1	-0.465674	0.0117965	ACC
ZNF829	0.871379	0.0117982	ACC
ITGB2	1.18667	0.0118451	ACC
TMEM30A	0.41444	0.0118514	ACC
DIO3OS	0.392557	0.0118571	ACC
PRR25	-0.316915	0.0118737	ACC
MGAT1	0.325499	0.0118755	ACC
ITM2B	0.557263	0.011878	ACC
FKBP11	-0.841927	0.0119037	ACC
RAB10	0.291093	0.0119065	ACC
APBB2	0.758509	0.0119234	ACC
FAM198B	0.959809	0.0119261	ACC
UBFD1	-0.37335	0.0119377	ACC
PTH2R	-2.11446	0.0119392	ACC
GPT2	-0.634663	0.011951	ACC
COL2A1	-1.86775	0.0119654	ACC
HLA-C	0.897466	0.0119673	ACC
DTWD2	0.696596	0.0119863	ACC
SRRD	-0.30879	0.0120141	ACC
LOXL3	1.80431	0.0120452	ACC
ABI2	-0.459961	0.012063	ACC
PSRC1	-0.955213	0.01208	ACC
CD200R1	1.22988	0.0120955	ACC
SHMT2	-0.639657	0.0121021	ACC
SIRPB2	1.13486	0.0121065	ACC
MAN2A1	1.01955	0.0121133	ACC
ZNF598	-0.425571	0.0121167	ACC
COLEC12	1.68616	0.0121304	ACC
WIPI2	0.276484	0.0121845	ACC
UBOX5	0.52666	0.012186	ACC
KIAA0101	-1.33921	0.0122	ACC
CHST12	0.419367	0.0122162	ACC
RGS9BP	-0.915577	0.0122222	ACC
ENDOG	-0.669134	0.0122331	ACC
KIF2C	-1.38141	0.0122524	ACC
THBD	1.04302	0.0122535	ACC
DST	0.662172	0.0122568	ACC
C8orf47	1.39407	0.0122687	ACC
SLC16A10	1.20154	0.0122751	ACC
WEE2	0.522275	0.0122775	ACC
LOC389493	0.475097	0.0122777	ACC
TDRKH	0.802226	0.01228	ACC
HLA-DPA1	1.27473	0.0122812	ACC
C1orf186	1.06749	0.0122897	ACC
DMXL1	0.565535	0.0123039	ACC
SLC17A7	-1.56606	0.0123169	ACC
ZNF727	1.02515	0.012319	ACC
ELP4	-0.305404	0.0123431	ACC
HK1	-0.636957	0.0123676	ACC
ACVR1C	1.20709	0.0123761	ACC
ABI3BP	2.03334	0.0123826	ACC
R3HDM1	-0.307853	0.0124081	ACC
NAA40	0.531483	0.0124151	ACC
BAT3	0.341933	0.0124153	ACC
ANKRD37	-0.860476	0.0124271	ACC
COX11	0.31505	0.0124273	ACC
P2RX5	-0.84538	0.012448	ACC
TMEM120B	-0.568517	0.0124488	ACC
SFRS3	-0.298484	0.0124556	ACC
KIAA1539	0.515058	0.0124587	ACC
ALOX5AP	1.44255	0.0124643	ACC
MOBKL3	-0.811638	0.0124667	ACC
RABL2B	-0.459976	0.0124673	ACC
NCL	-0.302895	0.0124852	ACC
PLBD1	1.35899	0.0124995	ACC
ANXA4	0.742651	0.0125399	ACC
PLCXD3	2.47932	0.0125416	ACC
NAGS	-1.2718	0.0125426	ACC
STAB1	1.10775	0.0125761	ACC
ZNF665	1.11676	0.0125988	ACC
MPP1	0.658074	0.0126106	ACC
PGAM1	-0.469554	0.0126229	ACC
DMC1	-1.00747	0.0126532	ACC
MAML2	0.774456	0.0126631	ACC
AKAP13	0.520907	0.0126632	ACC
ATP7A	0.532649	0.012685	ACC
LINGO4	1.03135	0.0126954	ACC
SLC35D2	0.637474	0.0127535	ACC
ELL3	-0.575358	0.0127549	ACC
FLT1	0.589823	0.0127555	ACC
MFNG	0.698778	0.0127697	ACC
ST3GAL4	-0.772353	0.0127725	ACC
TM6SF1	0.643727	0.0127752	ACC
IPO4	-0.5358	0.0127927	ACC
MRC1	1.383	0.0127941	ACC
BIRC5	-1.40964	0.0127945	ACC
ANKRD13A	0.349258	0.0127946	ACC
ZNF277	0.390975	0.0127947	ACC
LYAR	-0.438311	0.0127958	ACC
PDLIM5	0.677354	0.0128112	ACC
KAZ	-1.37793	0.0128251	ACC
FAM3D	0.63113	0.0128295	ACC
FAM190B	0.325555	0.0128459	ACC
HDC	1.48786	0.0128796	ACC
PXMP2	-0.837158	0.0128993	ACC
HCG26	1.38082	0.012933	ACC
SARNP	-0.339856	0.0129427	ACC
STRA13	-0.533241	0.0129713	ACC
USP2	1.51857	0.0129797	ACC
MC2R	-2.93692	0.0129927	ACC
TMEM116	0.405882	0.0130013	ACC
AIM1	1.20058	0.0130378	ACC
PCDHGA1	1.45433	0.0130471	ACC
EP400NL	-0.512467	0.013072	ACC
TFDP1	-0.573939	0.0130761	ACC
GEFT	-1.108	0.0130861	ACC
ZNF257	1.59405	0.0131137	ACC
AKNA	0.902268	0.0131443	ACC
PSMC3	-0.376173	0.013146	ACC
VN1R2	0.319399	0.0131493	ACC
ICOSLG	0.849775	0.0131903	ACC
DDTL	-0.706821	0.0132161	ACC
PRKD3	-0.847055	0.0132238	ACC
PTX4	-1.24332	0.013237	ACC
PPFIA3	-0.825941	0.0132523	ACC
FLJ10213	0.873677	0.0132663	ACC
C3orf45	-1.1084	0.0132705	ACC
RFPL3S	-0.753614	0.0133225	ACC
CSF2RB	1.12917	0.0133238	ACC
C6orf225	0.55229	0.0133292	ACC
ABCC9	1.0233	0.0133463	ACC
C7orf25	0.344467	0.0133496	ACC
RCSD1	0.950319	0.0133525	ACC
FAM71F2	1.15069	0.0133641	ACC
SACS	-0.722026	0.0133696	ACC
PIH1D1	-0.365639	0.01337	ACC
PTPRC	1.37727	0.0134047	ACC
HIST1H3H	-1.1239	0.0134277	ACC
MRPS11	-0.408324	0.0134368	ACC
TRMT12	-0.333036	0.0134395	ACC
DDX31	-0.48297	0.013446	ACC
MELK	-1.40922	0.0134522	ACC
RRP12	-0.497228	0.0134524	ACC
CABP4	0.722979	0.0134593	ACC
DNALI1	1.66377	0.0134849	ACC
MYO18B	-1.15963	0.0134856	ACC
BFSP1	1.17503	0.0135129	ACC
IGF2AS	2.23109	0.013522	ACC
FKBP9	0.543196	0.0135459	ACC
INPP5B	-0.516621	0.0135796	ACC
STXBP4	0.520115	0.0135974	ACC
RNF215	-0.430499	0.0136066	ACC
OR2A7	1.49658	0.0136125	ACC
GALNTL2	0.793081	0.0136193	ACC
AURKAPS1	-0.772342	0.0136331	ACC
VGLL2	-1.23423	0.0136375	ACC
TES	1.09749	0.0136788	ACC
MTMR1	0.706617	0.0136832	ACC
TBC1D23	0.281046	0.0136836	ACC
CHPT1	0.62462	0.0136903	ACC
GNMT	1.51385	0.0136914	ACC
GABRB2	1.37678	0.0137097	ACC
CYP27A1	1.64363	0.0137121	ACC
RPS15	-0.50379	0.0137231	ACC
RNPC3	0.66126	0.0137241	ACC
RALYL	-2.47616	0.0137501	ACC
CENPA	-1.35935	0.0137568	ACC
ABCC6P1	1.6467	0.0137904	ACC
GALNTL1	-1.6437	0.0138369	ACC
SHQ1	0.251977	0.0138385	ACC
CCDC102A	-0.704651	0.0138472	ACC
EIF4E3	0.638226	0.0138823	ACC
RPS11	-0.456924	0.0138847	ACC
ELF2	0.427099	0.0139078	ACC
KRT12	0.977739	0.0139142	ACC
ADAP2	0.967983	0.0139275	ACC
C19orf76	-0.833016	0.0139397	ACC
CENPL	-0.537103	0.0139578	ACC
HNRNPA3P1	-0.502838	0.0139725	ACC
FAM134B	1.86961	0.0140012	ACC
SCARA3	-1.36627	0.0140609	ACC
MRPS6	-0.548445	0.0140773	ACC
PHAX	0.427049	0.014086	ACC
BRF1	-0.404118	0.0141301	ACC
AZU1	-1.19837	0.014145	ACC
CLEC7A	1.11795	0.0141555	ACC
ZFP3	1.17652	0.014192	ACC
EIF5A	-0.386369	0.0142003	ACC
CENPP	-0.749325	0.0142415	ACC
HDAC10	-0.69623	0.0142497	ACC
PYCR2	-0.542964	0.0142717	ACC
ABHD1	0.932797	0.0142958	ACC
FPR3	1.21783	0.0143073	ACC
C17orf28	0.839039	0.0143155	ACC
GNAI1	0.501417	0.014351	ACC
ALDH3B2	1.1657	0.014353	ACC
TRIM26	0.320909	0.0143531	ACC
ARMCX5	0.414432	0.014357	ACC
GCA	0.567079	0.0143784	ACC
KIAA1967	-0.333845	0.0143814	ACC
LCP2	1.05224	0.014382	ACC
MRPS2	-0.359818	0.014384	ACC
TMEM117	0.54581	0.014385	ACC
FYB	1.2302	0.0143937	ACC
C20orf194	0.52925	0.0144029	ACC
UBL3	0.589647	0.014413	ACC
AGA	0.766796	0.0144428	ACC
CDK5R2	1.93087	0.0144438	ACC
HEBP1	0.669109	0.0144842	ACC
FGD5	0.762176	0.0145016	ACC
EPAS1	0.753302	0.0145138	ACC
DPH3	0.333553	0.0145148	ACC
OR7C1	1.40188	0.0145198	ACC
TAX1BP1	0.498287	0.0145205	ACC
USHBP1	0.772697	0.0145312	ACC
CD1E	1.20676	0.0145368	ACC
CCNG2	0.645238	0.0145437	ACC
ELF1	0.543818	0.0145438	ACC
FAM167B	0.761388	0.0145558	ACC
TDRD6	1.20799	0.0145661	ACC
RAMP3	1.12369	0.0145877	ACC
C6orf132	1.36563	0.0145925	ACC
CSRP2BP	0.496043	0.0145932	ACC
PERP	1.33377	0.014606	ACC
RAD54L	-1.16424	0.0146091	ACC
CXorf36	0.724992	0.0146498	ACC
METTL11A	-0.529533	0.0146533	ACC
DPH2	-0.435073	0.0146788	ACC
ZDHHC8	-0.504816	0.0146851	ACC
ZWINT	-0.938068	0.0146875	ACC
CCDC159	0.741433	0.0146953	ACC
PCDHAC1	1.56601	0.0146993	ACC
METTL12	-0.702203	0.014705	ACC
PNPLA8	0.509598	0.0147065	ACC
CD68	1.18923	0.0147086	ACC
UTP11L	-0.347483	0.0147215	ACC
ARFGAP3	-0.534086	0.0147815	ACC
LOC254559	-1.48398	0.0147947	ACC
SVOPL	1.60518	0.0148051	ACC
AKAP9	0.48171	0.0148112	ACC
CBFA2T2	0.346709	0.0148163	ACC
ITPRIP	0.589492	0.0148481	ACC
FOXK1	-0.484756	0.0148612	ACC
WNK3	1.2	0.0148761	ACC
BTK	1.23344	0.0148991	ACC
CCDC77	-0.494649	0.0149099	ACC
MRRF	-0.40116	0.0149482	ACC
SERPINH1	-0.719973	0.0149529	ACC
NPL	0.926709	0.0149652	ACC
PCDHGA2	1.688	0.0149712	ACC
GIMAP4	0.681141	0.0150243	ACC
CARD6	1.00023	0.0150723	ACC
ACO1	0.516952	0.0150878	ACC
CDX2	-1.10175	0.0151066	ACC
IRAK4	0.504744	0.0151222	ACC
KIF5C	-1.74657	0.0151298	ACC
FOXE1	-1.6457	0.0151414	ACC
TSPAN4	-0.916939	0.0151788	ACC
NUF2	-1.24495	0.0151817	ACC
MYO6	0.476096	0.0151865	ACC
MUM1L1	2.24263	0.0151942	ACC
RAB9A	0.543404	0.0152066	ACC
CDC42SE2	0.489353	0.0152156	ACC
SEMA4F	0.671326	0.0152476	ACC
KNG1	1.67065	0.0152521	ACC
TIRAP	0.406287	0.0152874	ACC
TFEC	1.05286	0.0152908	ACC
NOL10	-0.332531	0.015296	ACC
2024-03-11	-1.31212	0.0153001	ACC
MIF	-0.556621	0.0153016	ACC
TUBB2C	-0.680633	0.0153402	ACC
TPX2	-1.06511	0.0153553	ACC
ANP32B	-0.434158	0.0153713	ACC
CDC37	-0.310423	0.0153921	ACC
DLG3	0.92963	0.0154017	ACC
LOC388428	-0.271206	0.0154409	ACC
SLIT2	-1.96908	0.0154409	ACC
MAGI3	0.467354	0.0154441	ACC
DGCR14	-0.376342	0.0154473	ACC
C10orf105	1.64697	0.0154701	ACC
STARD7	-0.327734	0.0154702	ACC
NHLRC3	0.508196	0.0154702	ACC
CTSF	0.860546	0.0154748	ACC
SLC4A7	0.6529	0.015479	ACC
LMNB2	-0.610954	0.0154847	ACC
PPARGC1A	1.97908	0.0155016	ACC
FAM25A	1.4152	0.0155064	ACC
REEP2	-1.11182	0.0155181	ACC
MPPE1	0.408955	0.015527	ACC
KDR	0.835465	0.0155365	ACC
ANKRD5	0.856035	0.0155536	ACC
CD244	1.65048	0.0155941	ACC
DYSF	0.697026	0.0155989	ACC
OR7A5	1.52164	0.0156007	ACC
STK17A	0.445927	0.0156034	ACC
SGK1	1.01639	0.0156294	ACC
CDC123	-0.374915	0.0156477	ACC
GRAMD2	-0.766072	0.015693	ACC
DNAJC2	-0.29625	0.0156955	ACC
HMGN2	-0.443034	0.0157416	ACC
C9orf86	-0.379294	0.0157502	ACC
CC2D2B	0.659099	0.0157583	ACC
GALNS	-0.647168	0.0157876	ACC
IPO13	-0.355541	0.015805	ACC
TRANK1	0.665233	0.0158171	ACC
CABP7	-2.28638	0.0158419	ACC
ZNF229	0.796686	0.0158525	ACC
MBNL1	0.495648	0.0158759	ACC
CEL	1.4462	0.015959	ACC
KLHL17	-0.830211	0.0159852	ACC
LRRC36	-1.07664	0.0159961	ACC
SSFA2	0.391759	0.0160133	ACC
MCF2L	0.795034	0.0160185	ACC
PPAP2B	0.906596	0.0160323	ACC
PRPF31	-0.330591	0.0160334	ACC
MS4A14	1.29384	0.016053	ACC
RBM38	-0.591641	0.0160549	ACC
C3orf67	0.959313	0.0160683	ACC
TIGD5	-0.409624	0.0160939	ACC
TMEM63B	0.531738	0.0160969	ACC
FAM177B	0.953487	0.0161021	ACC
PLCB2	1.17038	0.016105	ACC
IRX3	-1.35554	0.0161232	ACC
CD1C	1.39724	0.0161255	ACC
ELANE	-1.45854	0.0161271	ACC
HIST2H3C	-0.776056	0.0161362	ACC
SLC25A20	-0.596521	0.016158	ACC
STK38L	0.416779	0.0161807	ACC
DGKG	1.24552	0.0162038	ACC
VPS54	0.356503	0.0162117	ACC
BRP44L	0.550344	0.0162201	ACC
CRIP3	1.4733	0.0162374	ACC
LYZL2	-0.525732	0.0162633	ACC
C6orf130	0.359497	0.0162675	ACC
RASSF5	1.14941	0.0162713	ACC
SEPT3	-1.34081	0.0162832	ACC
ZNF471	0.879468	0.0162876	ACC
VPS37D	-1.11253	0.0163125	ACC
CHAF1B	-0.751789	0.0163145	ACC
ERBB2IP	0.367701	0.0163191	ACC
AMMECR1	0.653369	0.0163353	ACC
GOLGA7B	-1.70167	0.0163679	ACC
LOC572558	-1.55261	0.0163979	ACC
FSCN1	-1.18481	0.0163982	ACC
KIF13B	0.569923	0.016427	ACC
COG6	0.541549	0.0164615	ACC
NTHL1	-0.393933	0.0164894	ACC
MYBL2	-1.49755	0.0164993	ACC
PPP1R9A	1.09085	0.0165005	ACC
ATXN10	-0.450814	0.0165246	ACC
SLC41A2	0.886567	0.0165561	ACC
FOLH1B	0.545368	0.0165726	ACC
HUNK	-1.40087	0.0165781	ACC
PDSS2	0.59125	0.0165957	ACC
PHACTR2	0.889944	0.016601	ACC
ARHGEF37	1.09898	0.0166036	ACC
STYX	0.415233	0.0166264	ACC
RNGTT	0.369778	0.0166374	ACC
VTA1	0.371214	0.0166484	ACC
EPHB3	-1.34982	0.0166722	ACC
XYLT1	-1.05535	0.0166979	ACC
PLEKHG1	0.625586	0.0167053	ACC
HERPUD1	0.600143	0.0167055	ACC
ARHGAP17	0.368351	0.0167173	ACC
PPPDE1	-0.390912	0.0167355	ACC
SERTAD4	0.939523	0.0167482	ACC
PEX5L	0.815821	0.0167541	ACC
KLF9	0.690847	0.0167554	ACC
KLRB1	1.57827	0.0167561	ACC
NEDD8	-0.366323	0.016757	ACC
EVI2A	1.11095	0.0167694	ACC
ECM2	1.2698	0.0167825	ACC
DNM1	-1.63077	0.0167938	ACC
F13A1	1.99737	0.0168057	ACC
DDO	0.852598	0.0168212	ACC
CLVS2	1.92353	0.0168321	ACC
CDC6	-0.892699	0.0168423	ACC
CCDC9	-0.408975	0.0168581	ACC
CCDC106	-0.723536	0.0168588	ACC
EHD4	0.51066	0.0168611	ACC
TMEM65	0.789078	0.0168803	ACC
SULT1C4	0.885573	0.0168978	ACC
RPSAP9	-0.463985	0.016929	ACC
CCNA2	-1.05059	0.0169416	ACC
DGKD	-0.448723	0.0169602	ACC
KLHL6	0.966899	0.016961	ACC
CHCHD10	-0.595866	0.0169733	ACC
SLC6A9	-1.49535	0.0169842	ACC
TMEM132E	-2.15489	0.0169949	ACC
LOC541471	-0.650911	0.0170025	ACC
VAMP4	0.36934	0.0170357	ACC
APBB1IP	1.24055	0.0170751	ACC
MAD2L2	-0.492019	0.0170868	ACC
FLRT2	-1.81268	0.0170876	ACC
TLR3	0.760498	0.0170879	ACC
TBC1D22B	0.346874	0.0170956	ACC
DNTTIP2	-0.290227	0.0170967	ACC
C8orf44	-0.539393	0.0170972	ACC
OSTC	-0.386609	0.0171277	ACC
WDR90	-0.813255	0.0171301	ACC
PRKAG2	0.658455	0.0171338	ACC
EZH2	-0.857111	0.017139	ACC
PAQR4	-0.984331	0.0171521	ACC
C21orf33	-0.415013	0.0171534	ACC
GSDMD	-1.07971	0.0171548	ACC
PYROXD1	0.452269	0.0171609	ACC
DDX6	0.2373	0.0171697	ACC
EHMT1	-0.427282	0.0171815	ACC
DSCC1	-0.656404	0.0172144	ACC
MUC12	-1.36283	0.0172424	ACC
ABCA11P	0.669078	0.0172455	ACC
SHCBP1	-1.23342	0.0172608	ACC
FCRL6	1.16465	0.0172692	ACC
C9orf150	1.20522	0.0172832	ACC
C5orf58	0.633328	0.0172846	ACC
BAAT	-1.045	0.0173083	ACC
CTNS	0.454957	0.0173163	ACC
ABHD15	0.495621	0.017326	ACC
KLHL9	0.385501	0.0173391	ACC
C21orf49	0.685283	0.0173456	ACC
ARID1B	0.362372	0.0173462	ACC
MGC16142	-0.416959	0.0173611	ACC
TYMS	-1.15547	0.0173714	ACC
NMNAT2	1.85589	0.0173938	ACC
C7orf23	0.567661	0.0174002	ACC
PEX14	-0.345116	0.0174199	ACC
SDHD	0.327084	0.0174219	ACC
CHRNA5	-1.11532	0.0174621	ACC
LYPD2	0.289352	0.0174887	ACC
CALHM1	1.80508	0.0174905	ACC
KLHL25	-0.530658	0.0175425	ACC
CRNKL1	0.385493	0.0175746	ACC
SQSTM1	0.672995	0.0176029	ACC
SAMSN1	1.22165	0.0176232	ACC
RNF144B	0.873112	0.0176257	ACC
DCUN1D5	-0.489616	0.0176448	ACC
C5orf62	1.16667	0.0176616	ACC
GIMAP7	0.878026	0.0176726	ACC
TPTE	-1.09851	0.0176726	ACC
MEX3A	-1.03934	0.0176804	ACC
SFRS18	0.446953	0.0177106	ACC
GPR114	1.14735	0.0177158	ACC
CAMTA1	-0.420931	0.0177836	ACC
SLC39A11	0.427939	0.017809	ACC
RCAN2	1.15019	0.0178115	ACC
KIAA1549	0.695241	0.0178342	ACC
DEPDC1	-1.30017	0.0178428	ACC
DACT3	-1.06102	0.017847	ACC
PCDHB3	1.0247	0.01786	ACC
GVIN1	1.01137	0.0178678	ACC
WDR74	-0.408241	0.0178696	ACC
C12orf59	1.04316	0.0178707	ACC
LOC153684	0.76851	0.0178773	ACC
CKLF	-0.46469	0.0179049	ACC
BARX1	-1.65546	0.0179079	ACC
HTR6	-0.75534	0.0179271	ACC
KLHDC1	0.759378	0.0179371	ACC
EXOC4	0.348147	0.0179735	ACC
ACOT2	0.622525	0.0180199	ACC
PGCP	0.617813	0.0180301	ACC
PDLIM7	-0.824014	0.0180601	ACC
DNAJC14	0.287499	0.0180638	ACC
CCPG1	0.56413	0.0180653	ACC
ECHDC3	2.03137	0.0180732	ACC
SSX4	-0.439063	0.0180774	ACC
ACADL	2.71813	0.0180789	ACC
MAGOH	-0.412993	0.0180946	ACC
CN5H6.4	-0.651733	0.0181256	ACC
SOCS5	0.354614	0.018144	ACC
MUTED	0.383238	0.018148	ACC
RBM41	0.532524	0.0181499	ACC
VCAN	-1.73331	0.018157	ACC
NDUFA11	-0.511336	0.0181924	ACC
DNAJC9	-0.469996	0.0181945	ACC
ANGPTL5	0.953064	0.0182096	ACC
LOC339788	1.18479	0.0182112	ACC
LTB4R	-0.785848	0.0182405	ACC
IQSEC1	0.534296	0.0182599	ACC
NME2	-0.376323	0.0182712	ACC
ECSCR	0.656126	0.0183034	ACC
SBK1	-1.35111	0.0183415	ACC
ZCCHC24	0.657556	0.0183476	ACC
DUT	-0.373629	0.0183894	ACC
TRIM74	1.21271	0.0183986	ACC
RPL36	-0.527411	0.0184055	ACC
GOLGA6L10	0.702356	0.0184085	ACC
ZNF664	0.419734	0.0184102	ACC
SUMO1	-0.346683	0.018415	ACC
EPB41	0.534506	0.0184427	ACC
DIO1	0.448149	0.0184819	ACC
MPZL3	0.827707	0.0184987	ACC
CNGA3	-1.06636	0.0185047	ACC
SLA2	1.0912	0.0185057	ACC
ASB8	0.486792	0.0185146	ACC
NPR1	0.778414	0.0185528	ACC
ACSF2	0.935735	0.0185641	ACC
SYT14	1.39046	0.0185814	ACC
PODNL1	-1.08607	0.0185882	ACC
PPP1R3D	0.425162	0.0185925	ACC
MTMR12	0.414576	0.0186129	ACC
PLA2G15	0.547857	0.0186171	ACC
AVPR2	1.14692	0.0186362	ACC
SESN1	0.686717	0.0186399	ACC
CPSF1	-0.44404	0.0186756	ACC
TIMM44	-0.376208	0.0186931	ACC
TSPO	-0.812755	0.0187348	ACC
TYSND1	-0.400873	0.0187413	ACC
EAF1	0.488583	0.0187565	ACC
SFTPA1	0.237575	0.0187611	ACC
KLHL32	1.27693	0.0187915	ACC
BCS1L	-0.31228	0.0187999	ACC
JOSD1	-0.520819	0.0188061	ACC
PHF8	0.442383	0.0188413	ACC
ZNF584	-0.431933	0.0189008	ACC
EAF2	0.653901	0.0189058	ACC
NLGN2	-0.760035	0.0189322	ACC
STMN1	-0.721393	0.0189398	ACC
KPNA1	0.284451	0.0189423	ACC
ZNF883	1.43731	0.018975	ACC
PNLDC1	1.2928	0.0189904	ACC
KIAA1009	0.507656	0.0190206	ACC
DLX4	-1.54956	0.0190284	ACC
NPR3	1.20149	0.0190348	ACC
C1orf35	-0.328315	0.0190481	ACC
UGT2A3	1.83397	0.0190578	ACC
NCRNA00174	0.83938	0.0190803	ACC
WNK1	0.377783	0.0190893	ACC
UCP2	1.3124	0.0191145	ACC
SNX4	0.339331	0.0191272	ACC
C3orf23	0.302238	0.0191482	ACC
C7orf61	-0.809537	0.0191526	ACC
GPR120	0.640578	0.0191738	ACC
GINS2	-0.963944	0.0191976	ACC
XCL1	1.17642	0.019202	ACC
MYO7B	0.827813	0.0192664	ACC
TH	-1.2329	0.0192791	ACC
OTUD3	-0.619159	0.0193151	ACC
QSOX2	-0.644686	0.0193209	ACC
FCGR2C	1.23785	0.0193556	ACC
CCDC85B	-0.583634	0.0193573	ACC
SYNPO2	1.09621	0.0193728	ACC
TINAGL1	0.873955	0.0193922	ACC
FAM198A	1.56193	0.0194411	ACC
SGMS1	0.446838	0.0194617	ACC
SCHIP1	0.932939	0.0194665	ACC
ARHGAP25	0.690039	0.0194771	ACC
LOC257358	0.965456	0.0194823	ACC
CYTL1	1.27341	0.0194908	ACC
IKZF1	1.18372	0.0195052	ACC
SLC35F4	1.36754	0.0195139	ACC
RFPL2	-0.702848	0.0195147	ACC
TTC38	-0.422326	0.0195205	ACC
GIMAP1	0.798917	0.0195529	ACC
FARSA	-0.266285	0.0195741	ACC
TRPC2	0.722889	0.0196357	ACC
NAP1L2	1.75165	0.0196369	ACC
DAAM1	0.898405	0.0196388	ACC
KPNA2	-0.616368	0.0196666	ACC
AGXT2L2	0.433876	0.0197031	ACC
PPAPDC1B	-0.44397	0.0197039	ACC
PCDHB11	1.31472	0.0197427	ACC
PHF7	0.584606	0.0197809	ACC
ARHGAP30	1.00305	0.0197847	ACC
WDTC1	0.456572	0.0197952	ACC
STS	0.818557	0.0198081	ACC
LOC100132707	0.600571	0.0198089	ACC
LRP1B	-1.67184	0.0198368	ACC
ATP6V1B2	0.466661	0.0198418	ACC
PDLIM2	-0.779897	0.0198441	ACC
NXF1	-0.292629	0.0198547	ACC
HORMAD2	-0.356204	0.0198695	ACC
RGS18	1.07657	0.0198826	ACC
BAZ2B	0.359113	0.0199394	ACC
SNAI2	-1.04777	0.0199464	ACC
C2orf70	-0.647956	0.0199757	ACC
ZNF250	-0.422242	0.0199805	ACC
HCG2P7	1.03108	0.0199899	ACC
LPP	0.684232	0.0199929	ACC
NUDT11	-1.58139	0.0200098	ACC
DSG2	2.29283	0.0200164	ACC
CCDC146	0.589453	0.0200175	ACC
TIGD6	0.416796	0.0200409	ACC
TMCO6	0.493254	0.0200833	ACC
[truncated: 653,680+ more rows]
