# Supplementary material for: Syntaxin-7 promotes EMT and tumor progression via NF-κB signaling and is associated with macrophage infiltration: pan-cancer analysis and experimental validation in hepatocellular carcinoma
Source: BMC Cancer. 2025 Sep 25;25:1430. doi: 10.1186/s12885-025-14819-0 (PMC12465986; doi:10.1186/s12885-025-14819-0)
Supplement: Supplementary file 7 — Supplementary Material 7. [file 12885_2025_14819_MOESM7_ESM.xlsx]

## Sheet: Table S3
Table S3 Clinical characteristics of enrolled hepatocellular carcinoma patients.
Patient ID	Gender	Age*	Histopathology	Virus infection	TNM Staging**
					T	N	M	TNM
HCC01	Male	66	Hepatocellular Carcinoma	HBV	T1	N0	M0	I
HCC02	Male	65	Hepatocellular Carcinoma	HBV	T1	N0	M0	I
HCC03	Male	66	Hepatocellular Carcinoma	HCV	T1	N0	M0	I
HCC04	Male	60	Hepatocellular Carcinoma	HCV	T2	N0	M0	II
HCC05	Male	65	Hepatocellular Carcinoma	None	T3	N0	M0	IIIA
HCC06	Female	64	Hepatocellular Carcinoma	HBV	T3	N0	M0	IIIA
HCC07	Male	48	Hepatocellular Carcinoma	None	T4	N0	M0	IIIB
HCC08	Male	64	Hepatocellular Carcinoma	None	T4	N0	M0	IIIB
HCC09	Male	48	Hepatocellular Carcinoma	HBV	T4	N0	M0	IV
HCC10	Male	53	Hepatocellular Carcinoma	HBV	T4	N0	M1	IV
HCC11	Male	59	Hepatocellular Carcinoma	HBV	T2	N0	M0	II
HCC12	Male	62	Hepatocellular Carcinoma	HBV	T2	N0	M0	II
HCC13	Male	51	Hepatocellular Carcinoma	None	T3	N0	M0	IIIA
HCC14	Male	62	Hepatocellular Carcinoma	HBV	T2	N0	M0	II
HCC15	Male	39	Hepatocellular Carcinoma	HBV	T3	N0	M0	IIIA
HCC16	Female	50	Hepatocellular Carcinoma	HBV	T3	N0	M0	II
HCC17	Male	55	Hepatocellular Carcinoma	HBV	T2	N0	M0	II
HCC18	Male	44	Hepatocellular Carcinoma	HBV	T3	N0	M0	IIIA
HCC19	Male	80	Hepatocellular Carcinoma	HBV	T2	N0	M0	II
HCC20	Male	70	Hepatocellular Carcinoma	HBV	T3	N0	M0	IIIA
HCC21	Male	51	Hepatocellular Carcinoma	None	T3	N0	M0	IIIA
HCC22	Male	69	Hepatocellular Carcinoma	None	T2	N0	M0	II
HCC23	Male	67	Hepatocellular Carcinoma	None	T3	N0	M0	IIIA
HCC24	Male	72	Hepatocellular Carcinoma	None	T3	N0	M0	IIIA
HCC25	Male	54	Hepatocellular Carcinoma	HBV	T4	N0	M1	IV
HCC26	Male	58	Hepatocellular Carcinoma	HBV	T4	N0	M1	IV
*The age of patient at surgery
**The stages of these patients were classified according to the guidance of AJCC version 8
